# Supplementary material for: Bacterial Ribosomes Induce Plasticity in Mouse Adult Fibroblasts
Source: Cells. 2024 Jun 27;13(13):1116. doi: 10.3390/cells13131116 (PMC11240311; doi:10.3390/cells13131116)
Supplement: Supplementary file 1 [file cells-13-01116-s001.zip]

Archive with 22 entries (22 files):
- Data Table S4. Statistical Analysis of Vimentin Expression in Western Blot.xlsx
- Data Table S5. qRT-PCR of Control MAF and RICs-MAF(D14).xlsx
- Data Table S6. RNA- Sequencing-Significant DEG analysis by Limma-voom.xlsx
- Data Table S7. RNA- Sequencing-Significant DEG analysis by Limma-voom for inflammatory genes.xlsx
- Figure S1.tiff
- Figure S10.tiff
- Figure S11.tiff
- Figure S2.tiff
- Figure S3.tiff
- Figure S4.tiff
- Figure S5.tiff
- Figure S6.tiff
- Figure S7.tiff
- Figure S8.tiff
- Figure S9.tiff
- Table S1. RT-PCR Primers.pdf
- Table S2. Antibodies used in Immunocytochemistry.pdf
- Table S3. Antibodies used in Western Blotting.pdf
- Video S12. MAF_Control_24h.m4v
- Video S13. MAF_RIbosome 50ug_24h.m4v
- Video S14.mp4
- Video S15.mp4
