# Supplementary material for: Bacterial Ribosomes Induce Plasticity in Mouse Adult Fibroblasts
Source: Cells. 2024 Jun 27;13(13):1116. doi: 10.3390/cells13131116 (PMC11240311; doi:10.3390/cells13131116)
Supplement: Supplementary file 1 [file cells-13-01116-s001.zip › Data Table S4. Statistical Analysis of Vimentin Expression in Western Blot.xlsx]

## Sheet: Sheet2
	Set 1	Sample Type	Tested Protein	Lane	Area
		Control MAF	Vimentin
		RICs-MAF	Vimentin
		Control MAF	Actin
		RICs-MAF	Actin
						Vim/Actin
	Set 2	Sample Type	Tested Protein	Lane	Area	Normalized	Average Control	Average RICs	expression in Control	expression in RICs
		Control MAF	Vimentin	1	10569.7	0.877515	0.845697	0.573177	1	0.677757
		RICs-MAF	Vimentin	2	7528.2	0.597848
		Control MAF	Actin	1	12045
		RICs-MAF	Actin	2	12592.2
	Set 3	Sample Type	Tested Protein	Lane	Area
		Control MAF	Vimentin	1	8764.86	0.68223
		RICs-MAF	Vimentin	2	7898.74	0.6316
		Control MAF	Actin	1	12847.4
		RICs-MAF	Actin	2	12505.9
	Set 4	Sample Type	Tested Protein	Lane	Area
		Control MAF	Vimentin	1	13844.3	0.977346
		RICs-MAF	Vimentin	2	7795.1	0.490082
		Control MAF	Actin	1	14165.2
		RICs-MAF	Actin	2	15905.7
						Expression		Reduction of vimentin	% of reduction
						Control MAF	RICs-MAF
			Control MAF	RICs-MAF		1	0.677757	0.322243	-0.322243
	1		0.877515	0.597848
	2		0.68223	0.6316	Stdev	0.150109	0.0739145
	3		0.977346	0.490082
	1	Average	0.845697	0.573177
	2	Stdev	0.150109	0.0739145
	3
		Ttest	0.0238886
						Control MAF	RICs-MAF
						1	0.677757
					Stdev	0.150109	0.0739145
