# Supplementary material for: Bacterial Ribosomes Induce Plasticity in Mouse Adult Fibroblasts
Source: Cells. 2024 Jun 27;13(13):1116. doi: 10.3390/cells13131116 (PMC11240311; doi:10.3390/cells13131116)
Supplement: Supplementary file 1 [file cells-13-01116-s001.zip › Data Table S5. qRT-PCR of Control MAF and RICs-MAF(D14).xlsx]

## Sheet: DNMT3L 
20240527	Sample Name	Target Name	Cт	Average	Sample Name	Target Name	Cт	Average	dCT(target - house keeping)	ddCT(dCT-avgdCT of MAF)	2^-ddct
	MAF Set1-1	Gapdh	23.6337		MAF Set1-1	DNMT3L	31.1447
	MAF Set1-2	Gapdh	23.7751		MAF Set1-2	DNMT3L	31.5859
	MAF Set1-3	Gapdh	23.5118	23.6402	MAF Set1-3	DNMT3L	31.3082	31.3463	7.70605	0.0921275	0.938138	Sample	Condition	Condition	FoldChange	average	Stdev
	Rics Set 1-1	Gapdh	24.9298		Rics Set 1-1	DNMT3L	27.2993					MAF-1	Control MAF	Control	0.938138
	Rics Set 1-2	Gapdh	24.6444		Rics Set 1-2	DNMT3L	27.3517					MAF-2	Control MAF	Control	1.16911
	Rics Set 1-3	Gapdh	24.8588	24.811	Rics Set 1-3	DNMT3L	27.5041	27.385	2.57398	-5.03994	32.8984	MAF-3	Control MAF	Control	0.911757	1.00633	0.141581
	MAF Set 2-1	Gapdh	23.3569		MAF Set 2-1	DNMT3L	30.4572					RICS-1	RICs-MAF	Ribosome Treated	32.8984
	MAF Set 2-2	Gapdh	23.3696		MAF Set 2-2	DNMT3L	30.8686					RICS-2	RICs-MAF	Ribosome Treated	22.0232
	MAF Set 2-3	Gapdh	23.3765	23.3677	MAF Set 2-3	DNMT3L	30.9427	30.7562	7.38851	-0.225406	1.16911	RICS-3	RICs-MAF	Ribosome Treated	41.7366	32.2194	9.87421
	Rics Set 2-1	Gapdh	23.3727		Rics Set 2-1	DNMT3L	27.4294
	Rics Set 2-2	Gapdh	24.1912		Rics Set 2-2	DNMT3L	27.1358
	Rics Set 2-3	Gapdh	24.7883	24.1174	Rics Set 2-3	DNMT3L	27.2459	27.2704	3.15296	-4.46096	22.0232			MAF (Control)	1
	MAF Set 3-1	Gapdh	23.3231		MAF Set 3-1	DNMT3L	31.2855							RICs (treatment)	32.0166
	MAF Set 3-2	Gapdh	23.1908		MAF Set 3-2	DNMT3L	30.8225
	MAF Set 3-3	Gapdh	23.2807	23.2649	MAF Set 3-3	DNMT3L	30.9282	31.0121	7.7472	0.133279	0.911757			Ttest	0.00270897
	Rics Set 3-1	Gapdh	24.9142		Rics Set 3-1	DNMT3L	27.4722
	Rics Set 3-2	Gapdh	25.4311		Rics Set 3-2	DNMT3L	27.5962
	Rics Set 3-3	Gapdh	25.9535	25.4329	Rics Set 3-3	DNMT3L	27.9224	27.6636	2.23068	-5.38324	41.7366
								average of dCT MAF (control)	7.61392

## Sheet: Sox5
20250528	Sample Name	Target Name	Cт	Average	Sample Name	Target Name	Cт	Average	dCT(target - house keeping)	ddCT(dCT-avgdCT of MAF)	2^-ddct	Sample	Condition	Condition	Fold Change	Average	Stdev
	MAF Set1-1	Gapdh	23.8346		MAF Set1-1	Sox5	29.0169					MAF-1	Control MAF	Control	0.970266
	MAF Set1-2	Gapdh	24.0183		MAF Set1-2	Sox5	29.827					MAF-2	Control MAF	Control	1.0093
	MAF Set1-3	Gapdh	23.8931	23.9154	MAF Set1-3	Sox5	29.9297	29.5912	5.67582	0.0435477	0.970266	MAF-3	Control MAF	Control	1.02115	1.00024	0.0266235
	Rics Set 1-1	Gapdh	23.933		Rics Set 1-1	Sox5	26.5699					RICS-1	RICs-MAF	Ribosome Treated	8.29317
	Rics Set 1-2	Gapdh	23.8006		Rics Set 1-2	Sox5	26.6503					RICS-2	RICs-MAF	Ribosome Treated	6.87685
	Rics Set 1-3	Gapdh	24.0757	23.9365	Rics Set 1-3	Sox5	26.3301	26.5168	2.58035	-3.05192	8.29317	RICS-3	RICs-MAF	Ribosome Treated	8.73834	7.96945	0.97205
	MAF Set 2-1	Gapdh	24.1204		MAF Set 2-1	Sox5	29.208
	MAF Set 2-2	Gapdh	23.9786		MAF Set 2-2	Sox5	29.9549
	MAF Set 2-3	Gapdh	23.6955	23.9315	MAF Set 2-3	Sox5	29.4883	29.5504	5.61891	-0.0133593	1.0093			MAF (Control)	1
	Rics Set 2-1	Gapdh	23.6135		Rics Set 2-1	Sox5	25.8239							RICs (treatment)	7.96756
	Rics Set 2-2	Gapdh	23.7597		Rics Set 2-2	Sox5	27.0501
	Rics Set 2-3	Gapdh	23.6966	23.6899	Rics Set 2-3	Sox5	26.7473	26.5405	2.85052	-2.78175	6.87685			Ttest	0.000121057
	MAF Set 3-1	Gapdh	23.9561		MAF Set 3-1	Sox5	29.7618
	MAF Set 3-2	Gapdh	24.0151		MAF Set 3-2	Sox5	29.4856
	MAF Set 3-3	Gapdh	23.9526	23.9746	MAF Set 3-3	Sox5	29.4827	29.5767	5.60208	-0.0301885	1.02115
	Rics Set 3-1	Gapdh	23.9103		Rics Set 3-1	Sox5	26.2224
	Rics Set 3-2	Gapdh	23.8676		Rics Set 3-2	Sox5	26.37
	Rics Set 3-3	Gapdh	23.9753	23.9177	Rics Set 3-3	Sox5	26.6754	26.4226	2.50491	-3.12736	8.73834
									average of dCT MAF (control)	5.63227

## Sheet: TBX3
20250528	Sample Name	Target Name	Cт	Average	Sample Name	Target Name	Cт	Average	dCT(target - house keeping)	ddCT(dCT-avgdCT of MAF)	2^-ddct	Sample	Condition	Condition	Fold Change	Average	Stdev
	MAF Set1-1	Gapdh	23.8346		MAF Set1-1	TBX3	30.4448					MAF-1	Control MAF	Control	2.04219
	MAF Set1-2	Gapdh	24.0183		MAF Set1-2	TBX3	32.859					MAF-2	Control MAF	Control	1.1113
	MAF Set1-3	Gapdh	23.8931	23.9154	MAF Set1-3	TBX3	31.5655	31.6231	7.70776	-1.03011	2.04219	MAF-3	Control MAF	Control	0.440631	1.19804	0.804294
	Rics Set 1-1	Gapdh	23.933		Rics Set 1-1	TBX3	28.539					RICS-1	RICs-MAF	Ribosome Treated	18.147
	Rics Set 1-2	Gapdh	23.8006		Rics Set 1-2	TBX3	28.3137					RICS-2	RICs-MAF	Ribosome Treated	10.4105
	Rics Set 1-3	Gapdh	24.0757	23.9365	Rics Set 1-3	TBX3	28.6253	28.4927	4.55621	-4.18166	18.147	RICS-3	RICs-MAF	Ribosome Treated	8.47259	12.3434	5.11866
	MAF Set 2-1	Gapdh	24.1204		MAF Set 2-1	TBX3	30.6057
	MAF Set 2-2	Gapdh	23.9786		MAF Set 2-2	TBX3	33.4302
	MAF Set 2-3	Gapdh	23.6955	23.9315	MAF Set 2-3	TBX3	33.5155	32.5171	8.58563	-0.152243	1.1113				MAF (Control)	1
	Rics Set 2-1	Gapdh	23.6135		Rics Set 2-1	TBX3	28.9535								RICs (treatment)	10.303
	Rics Set 2-2	Gapdh	23.7597		Rics Set 2-2	TBX3	29.0913
	Rics Set 2-3	Gapdh	23.6966	23.6899	Rics Set 2-3	TBX3	29.0988	29.0478	5.3579	-3.37997	10.4105				Ttest	0.010187
	MAF Set 3-1	Gapdh	23.9561		MAF Set 3-1	TBX3	32.9939
	MAF Set 3-2	Gapdh	24.0151		MAF Set 3-2	TBX3	34.0185
	MAF Set 3-3	Gapdh	23.9526	23.9746	MAF Set 3-3	TBX3	34.6721	33.8948	9.92023	1.18236	0.440631
	Rics Set 3-1	Gapdh	23.9103		Rics Set 3-1	TBX3	29.4915
	Rics Set 3-2	Gapdh	23.8676		Rics Set 3-2	TBX3	29.657
	Rics Set 3-3	Gapdh	23.9753	23.9177	Rics Set 3-3	TBX3	29.5698	29.5728	5.65507	-3.0828	8.47259
									average of dCT MAF (control)	8.73787

## Sheet: CDC73
20240528	Sample Name	Target Name	Cт	Average	Sample Name	Target Name	Cт	Average	dCT(target - house keeping)	ddCT(dCT-avgdCT of MAF)	2^-ddct	Sample	Condition	Condition	Fold Change	Average	Stdev
	MAF Set1-1	Gapdh	23.8346		MAF Set1-1	CDC73	28.0861					MAF-1	Control MAF	Control	6.87603
	MAF Set1-2	Gapdh	24.0183		MAF Set1-2	CDC73	28.4317					MAF-2	Control MAF	Control	0.585517
	MAF Set1-3	Gapdh	23.8931	23.9154	MAF Set1-3	CDC73	27.1966	27.9048	3.98945	-2.78158	6.87603	MAF-3	Control MAF	Control	0.248384	2.56998	3.73296
	Rics Set 1-1	Gapdh	23.933		Rics Set 1-1	CDC73	24.4273					RICS-1	RICs-MAF	Ribosome Treated	100.878
	Rics Set 1-2	Gapdh	23.8006		Rics Set 1-2	CDC73	23.8785					RICS-2	RICs-MAF	Ribosome Treated	81.4017
	Rics Set 1-3	Gapdh	24.0757	23.9365	Rics Set 1-3	CDC73	23.8472	24.051	0.114546	-6.65647	100.878	RICS-3	RICs-MAF	Ribosome Treated	58.1944	80.1582	21.3692
	MAF Set 2-1	Gapdh	24.1204		MAF Set 2-1	CDC73	31.6158
	MAF Set 2-2	Gapdh	23.9786		MAF Set 2-2	CDC73	33.3903							MAF (Control)	1
	MAF Set 2-3	Gapdh	23.6955	23.9315	MAF Set 2-3	CDC73	29.4181	31.4747	7.54324	0.772217	0.585517			RICs (treatment)	31.1903
	Rics Set 2-1	Gapdh	23.6135		Rics Set 2-1	CDC73	24.194
	Rics Set 2-2	Gapdh	23.7597		Rics Set 2-2	CDC73	24.2163							Ttest	0.00172602
	Rics Set 2-3	Gapdh	23.6966	23.6899	Rics Set 2-3	CDC73	23.9316	24.114	0.424033	-6.34699	81.4017
	MAF Set 3-1	Gapdh	23.9561		MAF Set 3-1	CDC73	31.9326
	MAF Set 3-2	Gapdh	24.0151		MAF Set 3-2	CDC73	33.0802
	MAF Set 3-3	Gapdh	23.9526	23.9746	MAF Set 3-3	CDC73	33.2522	32.755	8.78038	2.00936	0.248384
	Rics Set 3-1	Gapdh	23.9103		Rics Set 3-1	CDC73	25.2412
	Rics Set 3-2	Gapdh	23.8676		Rics Set 3-2	CDC73	24.268
	Rics Set 3-3	Gapdh	23.9753	23.9177	Rics Set 3-3	CDC73	24.9686	24.8259	0.908212	-5.86281	58.1944
									average of dCT MAF (control)	6.77102

## Sheet: P16
20240516	Sample Name	Target Name	Cт	Average	Sample Name	Target Name	Cт	Average	dCT(target - house keeping)	ddCT(dCT-avgdCT of MAF)	2^-ddct	Sample	Condition	Condition	Fold Change	Average	Stdev
	MAF Set1-1	Gapdh	23.119		MAF Set1-1	P16	27.4611					MAF-1	Control MAF	Control	0.752574
	MAF Set1-2	Gapdh	21.8987		MAF Set1-2	P16	27.3714					MAF-2	Control MAF	Control	0.803892
	MAF Set1-3	Gapdh	21.5887	22.2022	MAF Set1-3	P16	26.5453	27.1259	4.92377	0.410094	0.752574	MAF-3	Control MAF	Control	1.65292	1.0698	0.505655
	Rics Set 1-1	Gapdh	21.5105		Rics Set 1-1	P16	21.4364					RICS-1	RICs-MAF	Ribosome Treated	28.6792
	Rics Set 1-2	Gapdh	21.7035		Rics Set 1-2	P16	21.5082					RICS-2	RICs-MAF	Ribosome Treated	38.8676
	Rics Set 1-3	Gapdh	22.3286	21.8475	Rics Set 1-3	P16	21.6133	21.5193	-0.328262	-4.84193	28.6792	RICS-3	RICs-MAF	Ribosome Treated	49.6926	39.0798	10.5083
	MAF Set 2-1	Gapdh	23.1305		MAF Set 2-1	P16	27.4107
	MAF Set 2-2	Gapdh	21.6276		MAF Set 2-2	P16	27.267
	MAF Set 2-3	Gapdh	22.3757	22.378	MAF Set 2-3	P16	26.942	27.2066	4.8286	0.314927	0.803892			MAF (Control)	1
	Rics Set 2-1	Gapdh	22.2549		Rics Set 2-1	P16	21.4633							RICs (treatment)	36.5301
	Rics Set 2-2	Gapdh	21.8359		Rics Set 2-2	P16	21.3214
	Rics Set 2-3	Gapdh	22.3759	22.1556	Rics Set 2-3	P16	21.3816	21.3888	-0.766826	-5.2805	38.8676			Ttest	0.00166298
	MAF Set 3-1	Gapdh	23.8046		MAF Set 3-1	P16	27.4541
	MAF Set 3-2	Gapdh	23.5812		MAF Set 3-2	P16	27.4129
	MAF Set 3-3	Gapdh	23.3765	23.5874	MAF Set 3-3	P16	27.2613	27.3761	3.78865	-0.725021	1.65292
	Rics Set 3-1	Gapdh	21.8966		Rics Set 3-1	P16	21.6433
	Rics Set 3-2	Gapdh	22.8013		Rics Set 3-2	P16	21.5973
	Rics Set 3-3	Gapdh	23.4519	22.7166	Rics Set 3-3	P16	21.5455	21.5953	-1.12129	-5.63496	49.6926
									average of dCT MAF (control)	4.51367

## Sheet: P19
	Sample Name	Target Name	Cт	Average	Sample Name	Target Name	Cт	Average	dCT(target - house keeping)	ddCT(dCT-avgdCT of MAF)	2^-ddct	Sample	Condition	Condition	Fold Change	Average	Stdev
20240517	MAF Set1-1	Gapdh	26.7946		MAF Set1-1	P19	28.7253					MAF-1	Control MAF	Control	2.45985
	MAF Set1-2	Gapdh	26.7482		MAF Set1-2	P19	28.4752					MAF-2	Control MAF	Control	0.587542
	MAF Set1-3	Gapdh	26.4268	26.6565	MAF Set1-3	P19	28.2865	28.4957	1.83913	-1.29857	2.45985	MAF-3	Control MAF	Control	0.691913	1.24644	1.05214
	Rics Set 1-1	Gapdh	26.3925		Rics Set 1-1	P19	22.9352					RICS-1	RICs-MAF	Ribosome Treated	99.0646
	Rics Set 1-2	Gapdh	26.5952		Rics Set 1-2	P19	22.9518					RICS-2	RICs-MAF	Ribosome Treated	51.3669
	Rics Set 1-3	Gapdh	26.3089	26.4322	Rics Set 1-3	P19	22.9318	22.9396	-3.49259	-6.6303	99.0646	RICS-3	RICs-MAF	Ribosome Treated	113.107	87.8462	32.3629
20240517	MAF Set 2-1	Gapdh	25.2769		MAF Set 2-1	P19	28.5103
	MAF Set 2-2	Gapdh	24.3776		MAF Set 2-2	P19	28.6206
	MAF Set 2-3	Gapdh	24.0999	24.5848	MAF Set 2-3	P19	28.3384	28.4897	3.90494	0.767235	0.587542			MAF (Control)	1
	Rics Set 2-1	Gapdh	23.962		Rics Set 2-1	P19	21.789							RICs (treatment)	70.4779
	Rics Set 2-2	Gapdh	23.9444		Rics Set 2-2	P19	21.7256
	Rics Set 2-3	Gapdh	25.0056	24.304	Rics Set 2-3	P19	21.7622	21.7589	-2.54506	-5.68277	51.3669			Ttest	0.00489499
20240529	MAF Set 3-1	Gapdh	24.7005		MAF Set 3-1	P19	28.3523
	MAF Set 3-2	Gapdh	24.8142		MAF Set 3-2	P19	28.3737
	MAF Set 3-3	Gapdh	24.7162	24.7436	MAF Set 3-3	P19	28.512	28.4127	3.66904	0.531337	0.691913
	Rics Set 3-1	Gapdh	24.4277		Rics Set 3-1	P19	20.8409
	Rics Set 3-2	Gapdh	24.6609		Rics Set 3-2	P19	20.7253
	Rics Set 3-3	Gapdh	24.67	24.5862	Rics Set 3-3	P19	21.1409	20.9023	-3.68384	-6.82155	113.107
									average of dCT MAF (control)	3.13771

## Sheet: Vimentin
	Sample Name	Target Name	Cт	Average	Sample Name	Target Name	Cт	Average	dCT(target - house keeping)	ddCT(dCT-avgdCT of MAF)	2^-ddct	Sample	Condition		Fold Change	Average	Stdev
20240514	MAF Set1-1	Gapdh	26.9373		MAF Set1-1	VIMENTIN	23.3639					MAF-1	Control MAF	Condition	1.69759
	MAF Set1-2	Gapdh	26.779		MAF Set1-2	VIMENTIN	22.9328					MAF-2	Control MAF	Control	0.844195
	MAF Set1-3	Gapdh	26.7612	26.8258	MAF Set1-3	VIMENTIN	22.9797	23.0921	-3.73373	-0.76349	1.69759	MAF-3	Control MAF	Control	0.697789	1.07986	0.539958
	Rics Set 1-1	Gapdh	26.7281		Rics Set 1-1	VIMENTIN	28.611					RICS-1	RICs-MAF	Control	0.0358736
	Rics Set 1-2	Gapdh	26.7661		Rics Set 1-2	VIMENTIN	28.5952					RICS-2	RICs-MAF	Ribosome Treated	0.0402945
	Rics Set 1-3	Gapdh	26.8771	26.7904	Rics Set 1-3	VIMENTIN	28.6573	28.6211	1.8307	4.80094	0.0358736	RICS-3	RICs-MAF	Ribosome Treated	0.0140011	0.0300564	0.0140789
20240516	MAF Set 2-1	Gapdh	25.5738		MAF Set 2-1	VIMENTIN	22.9745							Ribosome Treated
	MAF Set 2-2	Gapdh	25.4234		MAF Set 2-2	VIMENTIN	22.6967
	MAF Set 2-3	Gapdh	25.4093	25.4688	MAF Set 2-3	VIMENTIN	22.5576	22.743	-2.72588	0.244352	0.844195				MAF (Control)	1
	Rics Set 2-1	Gapdh	26.3383		Rics Set 2-1	VIMENTIN	27.9407								RICs (treatment)	0.0278337
	Rics Set 2-2	Gapdh	26.4256		Rics Set 2-2	VIMENTIN	27.8947
	Rics Set 2-3	Gapdh	25.9454	26.2364	Rics Set 2-3	VIMENTIN	27.863	27.8995	1.66303	4.63327	0.0402945				Ttest	0.0140692
	MAF Set 3-1	Gapdh	25.4564		MAF Set 3-1	VIMENTIN	22.9963
	MAF Set 3-2	Gapdh	25.283		MAF Set 3-2	VIMENTIN	22.7519
	MAF Set 3-3	Gapdh	24.9341	25.2245	MAF Set 3-3	VIMENTIN	22.572	22.7734	-2.4511	0.519138	0.697789
	Rics Set 3-1	Gapdh	24.4583		Rics Set 3-1	VIMENTIN	27.8588
	Rics Set 3-2	Gapdh	24.3733		Rics Set 3-2	VIMENTIN	27.9559
	Rics Set 3-3	Gapdh	25.3429	24.7249	Rics Set 3-3	VIMENTIN	27.9241	27.9129	3.18808	6.15831	0.0140011
									average of dCT MAF (control)	-2.97024
