# Supplementary material for: Bacterial Ribosomes Induce Plasticity in Mouse Adult Fibroblasts
Source: Cells. 2024 Jun 27;13(13):1116. doi: 10.3390/cells13131116 (PMC11240311; doi:10.3390/cells13131116)
Supplement: Supplementary file 1 [file cells-13-01116-s001.zip › Data Table S7. RNA- Sequencing-Significant DEG analysis by Limma-voom for inflammatory genes.xlsx]

## Sheet: Sheet1
ENSEMBL	SYMBOL	logFC	P.Value	adj.P.Val	GENENAME
ENSMUSG00000086537	Gnasas1	4.75245	6.92016e-17	1.27523e-13	GNAS antisense RNA 1
ENSMUSG00000026185	Igfbp5	4.64224	7.75531e-24	3.40792e-20	insulin-like growth factor binding protein 5
ENSMUSG00000076873	Trdv5	3.89274	9.0512e-25	4.70053e-21	T cell receptor delta variable 5
ENSMUSG00000026361	Cdc73	3.69284	1.15943e-17	2.36549e-14	cell division cycle 73, Paf1/RNA polymerase II complex component
ENSMUSG00000024011	Pi16	3.68417	1.15631e-19	3.47661e-16	peptidase inhibitor 16
ENSMUSG00000026580	Selp	3.49539	9.2386e-16	1.46601e-12	selectin, platelet
ENSMUSG00000026228	Htr2b	3.48236	1.4759e-15	2.16186e-12	5-hydroxytryptamine (serotonin) receptor 2B
ENSMUSG00000019433	Gipc1	3.41554	5.21885e-15	6.77573e-12	GIPC PDZ domain containing family, member 1
ENSMUSG00000041429	Nthl1	3.39775	9.15706e-15	1.13719e-11	nth (endonuclease III)-like 1 (E.coli)
ENSMUSG00000029675	Eln	3.33837	2.67934e-14	3.0612e-11	elastin
ENSMUSG00000007682	Dio2	3.31699	4.43436e-12	3.16647e-09	deiodinase, iodothyronine, type II
ENSMUSG00000029203	Ube2k	3.30207	6.90114e-14	7.1679e-11	ubiquitin-conjugating enzyme E2K
ENSMUSG00000017832	Hspb9	3.2308	3.22056e-13	2.96738e-10	heat shock protein, alpha-crystallin-related, B9
ENSMUSG00000029378	Areg	3.19732	5.38148e-13	4.65792e-10	amphiregulin
ENSMUSG00000020108	Ddit4	3.19732	5.38148e-13	4.65792e-10	DNA-damage-inducible transcript 4
ENSMUSG00000002058	Unc119	3.19732	5.38148e-13	4.65792e-10	unc-119 lipid binding chaperone
ENSMUSG00000095562	Erdr1x	3.17731	2.07319e-10	9.04068e-08	erythroid differentiation regulator 1 x
ENSMUSG00000049760	Micos13	3.15396	1.19788e-12	9.91744e-10	mitochondrial contact site and cristae organizing system subunit 13
ENSMUSG00000032841	Prr5l	3.10232	1.05741e-10	5.34565e-08	proline rich 5 like
ENSMUSG00000022596	Slurp1	3.06249	7.80861e-12	5.36396e-09	secreted Ly6/Plaur domain containing 1
ENSMUSG00000034757	Tmub2	3.05401	7.88735e-12	5.36396e-09	transmembrane and ubiquitin-like domain containing 2
ENSMUSG00000034042	Gpbp1l1	3.02456	1.73358e-11	1.05354e-08	GC-rich promoter binding protein 1-like 1
ENSMUSG00000001415	Smg5	3.02456	1.73358e-11	1.05354e-08	SMG5 nonsense mediated mRNA decay factor
ENSMUSG00000074115	Saa1	3.00867	4.25313e-10	1.74794e-07	serum amyloid A 1
ENSMUSG00000030082	Sec61a1	2.97538	3.28538e-09	1.11715e-06	Sec61 alpha 1 subunit (S. cerevisiae)
ENSMUSG00000071547	Nt5dc2	2.95644	4.88107e-11	2.65558e-08	5'-nucleotidase domain containing 2
ENSMUSG00000026360	Rgs2	2.94133	6.80692e-09	1.9639e-06	regulator of G-protein signaling 2
ENSMUSG00000071632	2510002D24Rik	2.93597	1.56545e-09	5.80699e-07	RIKEN cDNA 2510002D24 gene
ENSMUSG00000032890	Rims3	2.91419	1.44773e-10	6.56372e-08	regulating synaptic membrane exocytosis 3
ENSMUSG00000046080	Clec9a	2.91082	7.56592e-09	2.1503e-06	C-type lectin domain family 9, member a
ENSMUSG00000085649	A730032A03Rik	2.91074	6.2446e-21	1.98183e-17	RIKEN cDNA A730032A03 gene
ENSMUSG00000015759	Cnih1	2.90574	1.35528e-10	6.19373e-08	cornichon family AMPA receptor auxiliary protein 1
ENSMUSG00000025040	Fundc1	2.90574	1.35528e-10	6.19373e-08	FUN14 domain containing 1
ENSMUSG00000033917	Gde1	2.90574	1.35528e-10	6.19373e-08	glycerophosphodiester phosphodiesterase 1
ENSMUSG00000000673	Haao	2.90574	1.35528e-10	6.19373e-08	3-hydroxyanthranilate 3,4-dioxygenase
ENSMUSG00000040034	Nup43	2.90574	1.35528e-10	6.19373e-08	nucleoporin 43
ENSMUSG00000020290	Xpo1	2.90574	1.35528e-10	6.19373e-08	exportin 1
ENSMUSG00000045573	Penk	2.89987	2.19026e-09	7.96947e-07	preproenkephalin
ENSMUSG00000002732	Fkbp7	2.89526	1.77953e-10	7.88041e-08	FK506 binding protein 7
ENSMUSG00000038583	Pln	2.89106	2.8457e-06	0.000318129	phospholamban
ENSMUSG00000032554	Trf	2.88901	1.87909e-10	8.2573e-08	transferrin
ENSMUSG00000050157	Gm867	2.85409	2.17336e-18	5.64343e-15	predicted gene 867
ENSMUSG00000021222	Dcaf4	2.84257	3.77385e-10	1.56221e-07	DDB1 and CUL4 associated factor 4
ENSMUSG00000053560	Ier2	2.83302	2.5037e-08	6.41374e-06	immediate early response 2
ENSMUSG00000030708	Dnajb13	2.82248	5.10388e-10	2.0826e-07	DnaJ heat shock protein family (Hsp40) member B13
ENSMUSG00000000901	Mmp11	2.8064	1.03019e-24	4.90421e-21	matrix metallopeptidase 11
ENSMUSG00000050737	Ptges	2.78388	2.10842e-08	5.45002e-06	prostaglandin E synthase
ENSMUSG00000033685	Ucp2	2.76885	1.23614e-08	3.31529e-06	uncoupling protein 2 (mitochondrial, proton carrier)
ENSMUSG00000026922	Agpat2	2.76631	4.49255e-08	1.03903e-05	1-acylglycerol-3-phosphate O-acyltransferase 2 (lysophosphatidic acid acyltransferase, beta)
ENSMUSG00000034730	Adgrb1	2.73845	2.56965e-09	9.00577e-07	adhesion G protein-coupled receptor B1
ENSMUSG00000041827	Oasl1	2.73845	2.56965e-09	9.00577e-07	2'-5' oligoadenylate synthetase-like 1
ENSMUSG00000051934	Spats2	2.73845	2.56965e-09	9.00577e-07	spermatogenesis associated, serine-rich 2
ENSMUSG00000033475	Tomm6	2.72981	4.78992e-08	1.09016e-05	translocase of outer mitochondrial membrane 6
ENSMUSG00000064105	Cnnm2	2.71384	2.61916e-08	6.64987e-06	cyclin M2
ENSMUSG00000003135	Cnot11	2.70691	3.90045e-09	1.29545e-06	CCR4-NOT transcription complex, subunit 11
ENSMUSG00000046707	Csnk2a2	2.70691	3.90045e-09	1.29545e-06	casein kinase 2, alpha prime polypeptide
ENSMUSG00000045316	Fahd1	2.70691	3.90045e-09	1.29545e-06	fumarylacetoacetate hydrolase domain containing 1
ENSMUSG00000009687	Fxyd5	2.69791	3.53684e-12	2.59033e-09	FXYD domain-containing ion transport regulator 5
ENSMUSG00000008140	Emc10	2.689	3.59217e-08	8.65849e-06	ER membrane protein complex subunit 10
ENSMUSG00000038059	Smim3	2.68532	8.65299e-09	2.36512e-06	small integral membrane protein 3
ENSMUSG00000027944	Hax1	2.68232	3.89148e-08	9.22426e-06	HCLS1 associated X-1
ENSMUSG00000033055	Ankrd54	2.67552	8.00427e-09	2.20895e-06	ankyrin repeat domain 54
ENSMUSG00000042215	Bag2	2.67552	8.00427e-09	2.20895e-06	BCL2-associated athanogene 2
ENSMUSG00000022971	Ifnar2	2.67552	8.00427e-09	2.20895e-06	interferon (alpha and beta) receptor 2
ENSMUSG00000098678	Mroh6	2.67552	8.00427e-09	2.20895e-06	maestro heat-like repeat family member 6
ENSMUSG00000037624	Kcnk2	2.67121	4.75599e-08	1.08676e-05	potassium channel, subfamily K, member 2
ENSMUSG00000029817	Tra2a	2.67121	4.75599e-08	1.08676e-05	transformer 2 alpha
ENSMUSG00000026229	Psmd1	2.63029	2.24163e-07	3.71176e-05	proteasome (prosome, macropain) 26S subunit, non-ATPase, 1
ENSMUSG00000023232	Serinc2	2.60294	1.00929e-07	2.00183e-05	serine incorporator 2
ENSMUSG00000042487	Leo1	2.58899	3.72712e-08	8.90859e-06	Leo1, Paf1/RNA polymerase II complex component
ENSMUSG00000049922	Slc35c1	2.58899	3.72712e-08	8.90859e-06	solute carrier family 35, member C1
ENSMUSG00000029029	Wrap73	2.58662	3.65161e-07	5.92619e-05	WD repeat containing, antisense to Trp73
ENSMUSG00000002748	Baz1b	2.58505	3.81507e-07	6.13915e-05	bromodomain adjacent to zinc finger domain, 1B
ENSMUSG00000020263	Appl2	2.57553	1.5988e-07	2.93675e-05	adaptor protein, phosphotyrosine interaction, PH domain and leucine zipper containing 2
ENSMUSG00000030707	Coro1a	2.57201	2.95357e-08	7.30414e-06	coronin, actin binding protein 1A
ENSMUSG00000026177	Slc11a1	2.57201	2.95357e-08	7.30414e-06	solute carrier family 11 (proton-coupled divalent metal ion transporters), member 1
ENSMUSG00000034647	Ankrd12	2.56869	4.01722e-07	6.44495e-05	ankyrin repeat domain 12
ENSMUSG00000046876	Atxn1	2.55768	1.57017e-07	2.89347e-05	ataxin 1
ENSMUSG00000039523	Cep104	2.55768	1.57017e-07	2.89347e-05	centrosomal protein 104
ENSMUSG00000028871	Rspo1	2.54234	5.73565e-12	4.04512e-09	R-spondin 1
ENSMUSG00000021185	Dglucy	2.53966	5.51892e-08	1.21727e-05	D-glutamate cyclase
ENSMUSG00000013155	Enkd1	2.53966	5.51892e-08	1.21727e-05	enkurin domain containing 1
ENSMUSG00000038268	Ovca2	2.53966	5.51892e-08	1.21727e-05	candidate tumor suppressor in ovarian cancer 2
ENSMUSG00000023971	Rrp36	2.53966	5.51892e-08	1.21727e-05	ribosomal RNA processing 36
ENSMUSG00000041540	Sox5	2.53966	5.51892e-08	1.21727e-05	SRY (sex determining region Y)-box 5
ENSMUSG00000038217	Tlcd2	2.53966	5.51892e-08	1.21727e-05	TLC domain containing 2
ENSMUSG00000001403	Ube2c	2.53827	4.65698e-09	1.4303e-06	ubiquitin-conjugating enzyme E2C
ENSMUSG00000018604	Tbx3	2.53326	4.01504e-09	1.3258e-06	T-box 3
ENSMUSG00000001750	Tcirg1	2.52616	2.28611e-07	3.76358e-05	T cell, immune regulator 1, ATPase, H+ transporting, lysosomal V0 protein A3
ENSMUSG00000047423	AI837181	2.51847	8.54088e-08	1.71195e-05	expressed sequence AI837181
ENSMUSG00000055447	Cd47	2.51847	8.54088e-08	1.71195e-05	CD47 antigen (Rh-related antigen, integrin-associated signal transducer)
ENSMUSG00000028159	Dapp1	2.51847	8.54088e-08	1.71195e-05	dual adaptor for phosphotyrosine and 3-phosphoinositides 1
ENSMUSG00000030493	Faap24	2.51847	8.54088e-08	1.71195e-05	Fanconi anemia core complex associated protein 24
ENSMUSG00000074676	Foxs1	2.51847	8.54088e-08	1.71195e-05	forkhead box S1
ENSMUSG00000055707	Klhl26	2.51847	8.54088e-08	1.71195e-05	kelch-like 26
ENSMUSG00000105388	Rpl36a-ps2	2.51847	8.54088e-08	1.71195e-05	ribosomal protein L36A, pseudogene 2
ENSMUSG00000073728	Tmem51os1	2.51847	8.54088e-08	1.71195e-05	Tmem51 opposite strand 1
ENSMUSG00000049323	Smcr8	2.51505	2.74325e-07	4.49029e-05	Smith-Magenis syndrome chromosome region, candidate 8 homolog (human)
ENSMUSG00000075229	Mix23	2.50031	1.31137e-10	6.19373e-08	mitochondrial matrix import factor 23
ENSMUSG00000006731	B4galnt1	2.48771	9.02196e-07	0.000126943	beta-1,4-N-acetyl-galactosaminyl transferase 1
ENSMUSG00000027551	Zfp64	2.47817	1.85235e-07	3.36998e-05	zinc finger protein 64
ENSMUSG00000041235	Chd7	2.47078	5.52882e-07	8.51319e-05	chromodomain helicase DNA binding protein 7
ENSMUSG00000029561	Oasl2	2.47078	5.52882e-07	8.51319e-05	2'-5' oligoadenylate synthetase-like 2
ENSMUSG00000062203	Gspt1	2.47002	1.31331e-06	0.00017247	G1 to S phase transition 1
ENSMUSG00000034379	Wdr5b	2.44635	4.70817e-19	1.3448e-15	WD repeat domain 5B
ENSMUSG00000029598	Plbd2	2.441	1.80972e-06	0.000222327	phospholipase B domain containing 2
ENSMUSG00000022748	Cmss1	2.43732	2.18803e-07	3.63354e-05	cms small ribosomal subunit 1
ENSMUSG00000042106	Inka1	2.43732	2.18803e-07	3.63354e-05	inka box actin regulator 1
ENSMUSG00000094035	Ldlrad2	2.43732	2.18803e-07	3.63354e-05	low density lipoprotein receptor class A domain containing 2
ENSMUSG00000032852	Rspo4	2.43732	2.18803e-07	3.63354e-05	R-spondin 4
ENSMUSG00000027959	Sass6	2.43732	2.18803e-07	3.63354e-05	SAS-6 centriolar assembly protein
ENSMUSG00000019373	Cops3	2.43121	3.05226e-15	4.05496e-12	COP9 signalosome subunit 3
ENSMUSG00000028691	Prdx1	2.42887	5.0979e-06	0.000547411	peroxiredoxin 1
ENSMUSG00000031826	Usp10	2.42742	9.02001e-07	0.000126943	ubiquitin specific peptidase 10
ENSMUSG00000031955	Bcar1	2.41937	8.5479e-07	0.000121168	breast cancer anti-estrogen resistance 1
ENSMUSG00000028019	Pdgfc	2.41937	8.5479e-07	0.000121168	platelet-derived growth factor, C polypeptide
ENSMUSG00000010751	Tnfrsf22	2.41001	1.46307e-06	0.000190385	tumor necrosis factor receptor superfamily, member 22
ENSMUSG00000032966	Fkbp1a	2.40939	2.58436e-06	0.000294679	FK506 binding protein 1a
ENSMUSG00000020610	Amz2	2.40724	0.000560013	0.0230885	archaelysin family metallopeptidase 2
ENSMUSG00000060803	Gstp1	2.40417	1.65157e-06	0.000206	glutathione S-transferase, pi 1
ENSMUSG00000026172	Bcs1l	2.40198	2.71e-06	0.000304148	BCS1-like (yeast)
ENSMUSG00000023064	Sncg	2.39158	1.79671e-06	0.000222327	synuclein, gamma
ENSMUSG00000006005	Tpr	2.3594	1.58696e-15	2.26641e-12	translocated promoter region, nuclear basket protein
ENSMUSG00000005299	Letm1	2.35803	5.15742e-06	0.000551615	leucine zipper-EF-hand containing transmembrane protein 1
ENSMUSG00000063594	Gng8	2.34604	1.11264e-06	0.000153528	guanine nucleotide binding protein (G protein), gamma 8
ENSMUSG00000020224	Llph	2.34604	1.11264e-06	0.000153528	LLP homolog, long-term synaptic facilitation (Aplysia)
ENSMUSG00000014813	Stc1	2.34604	1.11264e-06	0.000153528	stanniocalcin 1
ENSMUSG00000021497	Txndc15	2.34604	1.11264e-06	0.000153528	thioredoxin domain containing 15
ENSMUSG00000021124	Vti1b	2.3432	3.76961e-11	2.0907e-08	vesicle transport through interaction with t-SNAREs 1B
ENSMUSG00000113434	3200001D21Rik	2.33595	2.65848e-06	0.000298954	RIKEN cDNA 3200001D21 gene
ENSMUSG00000058835	Abi1	2.33595	2.65848e-06	0.000298954	abl interactor 1
ENSMUSG00000039850	Endov	2.33595	2.65848e-06	0.000298954	endonuclease V
ENSMUSG00000030672	Mylpf	2.33595	2.65848e-06	0.000298954	myosin light chain, phosphorylatable, fast skeletal muscle
ENSMUSG00000061723	Tnnt3	2.33595	2.65848e-06	0.000298954	troponin T3, skeletal, fast
ENSMUSG00000053841	Txlna	2.33595	2.65848e-06	0.000298954	taxilin alpha
ENSMUSG00000015335	Zdhhc12	2.32547	3.53694e-06	0.00039006	zinc finger, DHHC domain containing 12
ENSMUSG00000036678	Aaas	2.31984	1.30297e-06	0.000171506	achalasia, adrenocortical insufficiency, alacrimia
ENSMUSG00000039128	Cdc123	2.31984	1.30297e-06	0.000171506	cell division cycle 123
ENSMUSG00000040713	Creg1	2.31984	1.30297e-06	0.000171506	cellular repressor of E1A-stimulated genes 1
ENSMUSG00000040265	Dnm3	2.31984	1.30297e-06	0.000171506	dynamin 3
ENSMUSG00000025176	Hoga1	2.31984	1.30297e-06	0.000171506	4-hydroxy-2-oxoglutarate aldolase 1
ENSMUSG00000074622	Mafb	2.31984	1.30297e-06	0.000171506	MAF bZIP transcription factor B
ENSMUSG00000072487	Mroh5	2.31984	1.30297e-06	0.000171506	maestro heat-like repeat family member 5
ENSMUSG00000049940	Pgrmc2	2.31984	1.30297e-06	0.000171506	progesterone receptor membrane component 2
ENSMUSG00000035437	Rabgap1	2.31984	1.30297e-06	0.000171506	RAB GTPase activating protein 1
ENSMUSG00000026880	Stom	2.31984	1.30297e-06	0.000171506	stomatin
ENSMUSG00000013091	Tmem190	2.31984	1.30297e-06	0.000171506	transmembrane protein 190
ENSMUSG00000004994	Yju2b	2.31984	1.30297e-06	0.000171506	YJU2 splicing factor homolog B
ENSMUSG00000016252	Atp5e	2.31559	0.000389025	0.0183211	ATP synthase, H+ transporting, mitochondrial F1 complex, epsilon subunit
ENSMUSG00000031841	Cdh13	2.31438	3.28764e-06	0.000366101	cadherin 13
ENSMUSG00000075595	Zfp652	2.31139	5.1735e-14	5.57625e-11	zinc finger protein 652
ENSMUSG00000061111	Mcrip1	2.28569	7.50556e-06	0.000761567	MAPK regulated corepressor interacting protein 1
ENSMUSG00000031660	Brd7	2.28342	9.93919e-06	0.000954263	bromodomain containing 7
ENSMUSG00000073889	Il11ra1	2.28342	9.93919e-06	0.000954263	interleukin 11 receptor, alpha chain 1
ENSMUSG00000034932	Mrpl54	2.28334	5.16602e-06	0.000551615	mitochondrial ribosomal protein L54
ENSMUSG00000031637	Lrp2bp	2.27822	2.12029e-09	7.76433e-07	Lrp2 binding protein
ENSMUSG00000039737	Prkrip1	2.27593	8.20349e-06	0.000802453	Prkr interacting protein 1 (IL11 inducible)
ENSMUSG00000036820	Amdhd2	2.27191	2.14434e-06	0.000249995	amidohydrolase domain containing 2
ENSMUSG00000036188	Ankmy2	2.27191	2.14434e-06	0.000249995	ankyrin repeat and MYND domain containing 2
ENSMUSG00000031441	Atp11a	2.27191	2.14434e-06	0.000249995	ATPase, class VI, type 11A
ENSMUSG00000006057	Atp5g1	2.27191	2.14434e-06	0.000249995	ATP synthase, H+ transporting, mitochondrial F0 complex, subunit C1 (subunit 9)
ENSMUSG00000045160	Bola3	2.27191	2.14434e-06	0.000249995	bolA-like 3 (E. coli)
ENSMUSG00000024360	Etf1	2.27191	2.14434e-06	0.000249995	eukaryotic translation termination factor 1
ENSMUSG00000063087	Gm10125	2.27191	2.14434e-06	0.000249995	predicted gene 10125
ENSMUSG00000108833	Gm17909	2.27191	2.14434e-06	0.000249995	Y box protein 1 pseudogene
ENSMUSG00000004791	Pgf	2.27191	2.14434e-06	0.000249995	placental growth factor
ENSMUSG00000025509	Pnpla2	2.27191	2.14434e-06	0.000249995	patatin-like phospholipase domain containing 2
ENSMUSG00000032026	Rexo2	2.27191	2.14434e-06	0.000249995	RNA exonuclease 2
ENSMUSG00000020630	Rnaseh1	2.27191	2.14434e-06	0.000249995	ribonuclease H1
ENSMUSG00000003271	Sult2b1	2.27191	2.14434e-06	0.000249995	sulfotransferase family, cytosolic, 2B, member 1
ENSMUSG00000055799	Tcf7l1	2.27191	2.14434e-06	0.000249995	transcription factor 7 like 1 (T cell specific, HMG box)
ENSMUSG00000037278	Tmem97	2.27191	2.14434e-06	0.000249995	transmembrane protein 97
ENSMUSG00000028251	Tstd3	2.27191	2.14434e-06	0.000249995	thiosulfate sulfurtransferase (rhodanese)-like domain containing 3
ENSMUSG00000039810	Zc3h10	2.27191	2.14434e-06	0.000249995	zinc finger CCCH type containing 10
ENSMUSG00000062822	4833420G17Rik	2.26982	2.0235e-06	0.000246221	RIKEN cDNA 4833420G17 gene
ENSMUSG00000095098	Ccdc85b	2.26907	7.90349e-18	1.73652e-14	coiled-coil domain containing 85B
ENSMUSG00000006920	Ezh1	2.26826	2.1595e-06	0.000251249	enhancer of zeste 1 polycomb repressive complex 2 subunit
ENSMUSG00000099590	C330022C24Rik	2.25066	4.17386e-12	3.01817e-09	RIKEN cDNA C330022C24 gene
ENSMUSG00000024137	E4f1	2.25036	6.19549e-06	0.000652996	E4F transcription factor 1
ENSMUSG00000031634	Ufsp2	2.23195	6.35039e-07	9.6998e-05	UFM1-specific peptidase 2
ENSMUSG00000003810	Mast2	2.22939	1.27441e-05	0.00119543	microtubule associated serine/threonine kinase 2
ENSMUSG00000024101	Washc1	2.20823	1.56716e-05	0.00141208	WASH complex subunit 1
ENSMUSG00000037447	Arid5a	2.20722	1.20461e-05	0.0011412	AT rich interactive domain 5A (MRF1-like)
ENSMUSG00000026791	Slc2a8	2.20082	1.34032e-05	0.00125109	solute carrier family 2, (facilitated glucose transporter), member 8
ENSMUSG00000094282	Cfap73	2.19087	0.000416883	0.0192833	cilia and flagella associated protein 73
ENSMUSG00000002010	Idh3g	2.18765	1.41132e-05	0.00130148	isocitrate dehydrogenase 3 (NAD+), gamma
ENSMUSG00000039262	Prrc2b	2.18765	1.41132e-05	0.00130148	proline-rich coiled-coil 2B
ENSMUSG00000018102	H2bc4	2.18757	1.13955e-05	0.00108859	H2B clustered histone 4
ENSMUSG00000102224	4930447F24Rik	2.18659	7.91247e-06	0.000777982	RIKEN cDNA 4930447F24 gene
ENSMUSG00000011256	Adam19	2.18659	7.91247e-06	0.000777982	a disintegrin and metallopeptidase domain 19 (meltrin beta)
ENSMUSG00000073802	Cdkn2b	2.18659	7.91247e-06	0.000777982	cyclin dependent kinase inhibitor 2B
ENSMUSG00000028044	Cks1b	2.18659	7.91247e-06	0.000777982	CDC28 protein kinase 1b
ENSMUSG00000032123	Dpagt1	2.18659	7.91247e-06	0.000777982	dolichyl-phosphate N-acetylglucosaminephosphotransferase 1
ENSMUSG00000031171	Ftsj1	2.18659	7.91247e-06	0.000777982	FtsJ RNA methyltransferase homolog 1 (E. coli)
ENSMUSG00000016194	Hsd11b1	2.18659	7.91247e-06	0.000777982	hydroxysteroid 11-beta dehydrogenase 1
ENSMUSG00000046709	Mapk10	2.18659	7.91247e-06	0.000777982	mitogen-activated protein kinase 10
ENSMUSG00000025609	Mkln1	2.18659	7.91247e-06	0.000777982	muskelin 1, intracellular mediator containing kelch motifs
ENSMUSG00000079559	Pou2af3	2.18659	7.91247e-06	0.000777982	POU class 2 homeobox associating factor 3
ENSMUSG00000036492	Rnf39	2.18659	7.91247e-06	0.000777982	ring finger protein 39
ENSMUSG00000022404	Slc25a17	2.18659	7.91247e-06	0.000777982	solute carrier family 25 (mitochondrial carrier, peroxisomal membrane protein), member 17
ENSMUSG00000039678	Tbc1d13	2.18659	7.91247e-06	0.000777982	TBC1 domain family, member 13
ENSMUSG00000045962	Wnk1	2.18659	7.91247e-06	0.000777982	WNK lysine deficient protein kinase 1
ENSMUSG00000004032	Gstm5	2.17979	1.18008e-05	0.00111982	glutathione S-transferase, mu 5
ENSMUSG00000024431	Nr3c1	2.17979	1.18008e-05	0.00111982	nuclear receptor subfamily 3, group C, member 1
ENSMUSG00000034612	Chst11	2.17921	1.41481e-05	0.00130148	carbohydrate sulfotransferase 11
ENSMUSG00000029212	Gabrb1	2.17921	1.41481e-05	0.00130148	gamma-aminobutyric acid (GABA) A receptor, subunit beta 1
ENSMUSG00000024312	Wdr46	2.17616	2.10857e-05	0.00173316	WD repeat domain 46
ENSMUSG00000000093	Tbx2	2.17131	1.26733e-05	0.00119075	T-box 2
ENSMUSG00000005442	Cic	2.17008	2.56805e-05	0.00190275	capicua transcriptional repressor
ENSMUSG00000090231	Cfb	2.16079	7.47389e-06	0.000759703	complement factor B
ENSMUSG00000033192	Lpcat2	2.16079	7.47389e-06	0.000759703	lysophosphatidylcholine acyltransferase 2
ENSMUSG00000059474	Mbtd1	2.16079	7.47389e-06	0.000759703	mbt domain containing 1
ENSMUSG00000039041	Adrm1	2.15821	1.44192e-05	0.00131794	adhesion regulating molecule 1 26S proteasome ubiquitin receptor
ENSMUSG00000026179	Pnkd	2.15821	1.44192e-05	0.00131794	paroxysmal nonkinesiogenic dyskinesia
ENSMUSG00000025025	Mxi1	2.14526	2.2318e-05	0.0017464	MAX interactor 1, dimerization protein
ENSMUSG00000097845	A230020J21Rik	2.14186	1.79295e-05	0.00149089	RIKEN cDNA A230020J21 gene
ENSMUSG00000036867	Smad6	2.14186	1.79295e-05	0.00149089	SMAD family member 6
ENSMUSG00000100053	Gm28154	2.13844	3.00448e-11	1.69935e-08	predicted gene 28154
ENSMUSG00000029501	Ankle2	2.13458	3.66454e-05	0.00248623	ankyrin repeat and LEM domain containing 2
ENSMUSG00000032322	Pstpip1	2.11603	2.60721e-05	0.00192429	proline-serine-threonine phosphatase-interacting protein 1
ENSMUSG00000061702	Tmem91	2.11603	2.60721e-05	0.00192429	transmembrane protein 91
ENSMUSG00000003068	Stk11	2.11094	4.51279e-11	2.47882e-08	serine/threonine kinase 11
ENSMUSG00000056758	Hmga2	2.10989	5.00097e-06	0.000540048	high mobility group AT-hook 2
ENSMUSG00000002981	Clptm1	2.10541	1.2074e-05	0.00114195	cleft lip and palate associated transmembrane protein 1
ENSMUSG00000037418	Best1	2.08187	4.87509e-07	7.5884e-05	bestrophin 1
ENSMUSG00000034035	Ccdc17	2.07848	5.28473e-05	0.00344237	coiled-coil domain containing 17
ENSMUSG00000020664	Dld	2.07819	4.23615e-05	0.00283698	dihydrolipoamide dehydrogenase
ENSMUSG00000006235	Epor	2.07819	4.23615e-05	0.00283698	erythropoietin receptor
ENSMUSG00000039239	Tgfb2	2.07484	2.22368e-06	0.000257689	transforming growth factor, beta 2
ENSMUSG00000031813	Mvb12a	2.06457	4.52876e-05	0.00302231	multivesicular body subunit 12A
ENSMUSG00000033200	Tpsg1	2.06212	3.5113e-06	0.000387981	tryptase gamma 1
ENSMUSG00000020088	Sar1a	2.05894	4.64628e-05	0.0030614	secretion associated Ras related GTPase 1A
ENSMUSG00000030663	1110004F10Rik	2.05347	3.04411e-05	0.00213372	RIKEN cDNA 1110004F10 gene
ENSMUSG00000008822	Acyp1	2.05347	3.04411e-05	0.00213372	acylphosphatase 1, erythrocyte (common) type
ENSMUSG00000044475	Ascc1	2.05347	3.04411e-05	0.00213372	activating signal cointegrator 1 complex subunit 1
ENSMUSG00000024592	C330018D20Rik	2.05347	3.04411e-05	0.00213372	RIKEN cDNA C330018D20 gene
ENSMUSG00000000730	Dnmt3l	2.05347	3.04411e-05	0.00213372	DNA (cytosine-5-)-methyltransferase 3-like
ENSMUSG00000009145	Dqx1	2.05347	3.04411e-05	0.00213372	DEAQ RNA-dependent ATPase
ENSMUSG00000034793	G6pc3	2.05347	3.04411e-05	0.00213372	glucose 6 phosphatase, catalytic, 3
ENSMUSG00000081559	Gm12411	2.05347	3.04411e-05	0.00213372	predicted gene 12411
ENSMUSG00000081532	Gm15781	2.05347	3.04411e-05	0.00213372	predicted gene 15781
ENSMUSG00000023025	Larp4	2.05347	3.04411e-05	0.00213372	La ribonucleoprotein 4
ENSMUSG00000032258	Lca5	2.05347	3.04411e-05	0.00213372	Leber congenital amaurosis 5 (human)
ENSMUSG00000038622	Med30	2.05347	3.04411e-05	0.00213372	mediator complex subunit 30
ENSMUSG00000042570	Mier2	2.05347	3.04411e-05	0.00213372	MIER family member 2
ENSMUSG00000022020	Naa16	2.05347	3.04411e-05	0.00213372	N(alpha)-acetyltransferase 16, NatA auxiliary subunit
ENSMUSG00000055254	Ntrk2	2.05347	3.04411e-05	0.00213372	neurotrophic tyrosine kinase, receptor, type 2
ENSMUSG00000028256	Odf2l	2.05347	3.04411e-05	0.00213372	outer dense fiber of sperm tails 2-like
ENSMUSG00000027108	Ola1	2.05347	3.04411e-05	0.00213372	Obg-like ATPase 1
ENSMUSG00000020329	Polrmt	2.05347	3.04411e-05	0.00213372	polymerase (RNA) mitochondrial (DNA directed)
ENSMUSG00000017639	Rab11fip4	2.05347	3.04411e-05	0.00213372	RAB11 family interacting protein 4 (class II)
ENSMUSG00000020037	Rfx4	2.05347	3.04411e-05	0.00213372	regulatory factor X, 4 (influences HLA class II expression)
ENSMUSG00000051851	Rtl8c	2.05347	3.04411e-05	0.00213372	retrotransposon Gag like 8C
ENSMUSG00000001918	Slc1a5	2.05347	3.04411e-05	0.00213372	solute carrier family 1 (neutral amino acid transporter), member 5
ENSMUSG00000033735	Spr	2.05347	3.04411e-05	0.00213372	sepiapterin reductase
ENSMUSG00000025872	Thoc3	2.05347	3.04411e-05	0.00213372	THO complex 3
ENSMUSG00000057130	Txnl4a	2.05347	3.04411e-05	0.00213372	thioredoxin-like 4A
ENSMUSG00000001687	Ubl3	2.05347	3.04411e-05	0.00213372	ubiquitin-like 3
ENSMUSG00000008892	Vdac3	2.05347	3.04411e-05	0.00213372	voltage-dependent anion channel 3
ENSMUSG00000020220	Vps13d	2.05347	3.04411e-05	0.00213372	vacuolar protein sorting 13D
ENSMUSG00000031166	Wdr13	2.05347	3.04411e-05	0.00213372	WD repeat domain 13
ENSMUSG00000000131	Xpo6	2.05347	3.04411e-05	0.00213372	exportin 6
ENSMUSG00000025470	Zfp511	2.05347	3.04411e-05	0.00213372	zinc finger protein 511
ENSMUSG00000069744	Psmb3	2.05248	6.98639e-05	0.00425282	proteasome (prosome, macropain) subunit, beta type 3
ENSMUSG00000025364	Pa2g4	2.04873	8.04044e-05	0.00481482	proliferation-associated 2G4
ENSMUSG00000035559	Mpv17l2	2.0433	8.55883e-05	0.00505095	MPV17 mitochondrial membrane protein-like 2
ENSMUSG00000062825	Actg1	2.04304	6.88005e-05	0.00425282	actin, gamma, cytoplasmic 1
ENSMUSG00000020549	Elac2	2.03779	2.28237e-05	0.0017464	elaC ribonuclease Z 2
ENSMUSG00000045594	Glb1	2.03554	5.93261e-05	0.0037994	galactosidase, beta 1
ENSMUSG00000033722	BC034090	2.03107	3.34733e-05	0.00229555	cDNA sequence BC034090
ENSMUSG00000047898	Ccr4	2.03107	3.34733e-05	0.00229555	chemokine (C-C motif) receptor 4
ENSMUSG00000031864	Ints10	2.03107	3.34733e-05	0.00229555	integrator complex subunit 10
ENSMUSG00000033499	Larp4b	2.03107	3.34733e-05	0.00229555	La ribonucleoprotein 4B
ENSMUSG00000040586	Ofd1	2.03107	3.34733e-05	0.00229555	OFD1, centriole and centriolar satellite protein
ENSMUSG00000026062	Slc9a2	2.03107	3.34733e-05	0.00229555	solute carrier family 9 (sodium/hydrogen exchanger), member 2
ENSMUSG00000031887	Tradd	2.03107	3.34733e-05	0.00229555	TNFRSF1A-associated via death domain
ENSMUSG00000047213	Ythdf3	2.03107	3.34733e-05	0.00229555	YTH N6-methyladenosine RNA binding protein 3
ENSMUSG00000074406	Zfp628	2.03107	3.34733e-05	0.00229555	zinc finger protein 628
ENSMUSG00000087516	Tbx3os1	2.03027	1.22576e-05	0.0011574	T-box 3, opposite strand 1
ENSMUSG00000074649	BC029722	2.02348	8.4176e-05	0.00498304	cDNA sequence BC029722
ENSMUSG00000028965	Tnfrsf9	2.01979	0.000101437	0.00585912	tumor necrosis factor receptor superfamily, member 9
ENSMUSG00000033106	Slc7a6os	2.01582	3.9635e-06	0.000433753	solute carrier family 7, member 6 opposite strand
ENSMUSG00000006241	Ccdc159	2.01385	6.93696e-05	0.00425282	coiled-coil domain containing 159
ENSMUSG00000067995	Gtf2f2	2.01256	6.33841e-05	0.00402768	general transcription factor IIF, polypeptide 2
ENSMUSG00000051403	Ppp1r37	2.01256	6.33841e-05	0.00402768	protein phosphatase 1, regulatory subunit 37
ENSMUSG00000032481	Smarcc1	2.01256	6.33841e-05	0.00402768	SWI/SNF related, matrix associated, actin dependent regulator of chromatin, subfamily c, member 1
ENSMUSG00000015575	Atp6v0e	2.01192	7.57865e-05	0.00457168	ATPase, H+ transporting, lysosomal V0 subunit E
ENSMUSG00000040725	Hnrnpul1	2.00314	0.000126859	0.00713987	heterogeneous nuclear ribonucleoprotein U-like 1
ENSMUSG00000040945	Rcc2	1.9891	0.000109828	0.00629291	regulator of chromosome condensation 2
ENSMUSG00000036046	5031439G07Rik	1.98657	6.99795e-05	0.00425282	RIKEN cDNA 5031439G07 gene
ENSMUSG00000036376	Abt1	1.98657	6.99795e-05	0.00425282	activator of basal transcription 1
ENSMUSG00000044147	Arf6	1.98657	6.99795e-05	0.00425282	ADP-ribosylation factor 6
ENSMUSG00000041623	D11Wsu47e	1.98657	6.99795e-05	0.00425282	DNA segment, Chr 11, Wayne State University 47, expressed
ENSMUSG00000037419	Endod1	1.98657	6.99795e-05	0.00425282	endonuclease domain containing 1
ENSMUSG00000064802	Gm24036	1.98657	6.99795e-05	0.00425282	predicted gene, 24036
ENSMUSG00000043673	Kcns3	1.98657	6.99795e-05	0.00425282	potassium voltage-gated channel, delayed-rectifier, subfamily S, member 3
ENSMUSG00000091512	Lamtor3	1.98657	6.99795e-05	0.00425282	late endosomal/lysosomal adaptor, MAPK and MTOR activator 3
ENSMUSG00000042761	Mrap2	1.98657	6.99795e-05	0.00425282	melanocortin 2 receptor accessory protein 2
ENSMUSG00000024099	Ndufv2	1.98657	6.99795e-05	0.00425282	NADH:ubiquinone oxidoreductase core subunit V2
ENSMUSG00000056749	Nfil3	1.98657	6.99795e-05	0.00425282	nuclear factor, interleukin 3, regulated
ENSMUSG00000006010	Odr4	1.98657	6.99795e-05	0.00425282	odr4 GPCR localization factor homolog
ENSMUSG00000035172	Plekhh3	1.98657	6.99795e-05	0.00425282	pleckstrin homology domain containing, family H (with MyTH4 domain) member 3
ENSMUSG00000043154	Ppp2r3a	1.98657	6.99795e-05	0.00425282	protein phosphatase 2, regulatory subunit B'', alpha
ENSMUSG00000036158	Prickle1	1.98657	6.99795e-05	0.00425282	prickle planar cell polarity protein 1
ENSMUSG00000041360	Pum3	1.98657	6.99795e-05	0.00425282	pumilio RNA-binding family member 3
ENSMUSG00000028999	Rint1	1.98657	6.99795e-05	0.00425282	RAD50 interactor 1
ENSMUSG00000026819	Slc25a25	1.98657	6.99795e-05	0.00425282	solute carrier family 25 (mitochondrial carrier, phosphate carrier), member 25
ENSMUSG00000032754	Slc8b1	1.98657	6.99795e-05	0.00425282	solute carrier family 8 (sodium/lithium/calcium exchanger), member B1
ENSMUSG00000021645	Smn1	1.98657	6.99795e-05	0.00425282	survival motor neuron 1
ENSMUSG00000030711	Sult1a1	1.98657	6.99795e-05	0.00425282	sulfotransferase family 1A, phenol-preferring, member 1
ENSMUSG00000022414	Tab1	1.98657	6.99795e-05	0.00425282	TGF-beta activated kinase 1/MAP3K7 binding protein 1
ENSMUSG00000000384	Tbrg4	1.98657	6.99795e-05	0.00425282	transforming growth factor beta regulated gene 4
ENSMUSG00000024170	Telo2	1.98657	6.99795e-05	0.00425282	telomere maintenance 2
ENSMUSG00000002846	Timmdc1	1.98657	6.99795e-05	0.00425282	translocase of inner mitochondrial membrane domain containing 1
ENSMUSG00000031951	Tmem231	1.98657	6.99795e-05	0.00425282	transmembrane protein 231
ENSMUSG00000043542	Zc2hc1a	1.98657	6.99795e-05	0.00425282	zinc finger, C2HC-type containing 1A
ENSMUSG00000027405	Nop56	1.98148	9.20315e-06	0.000892596	NOP56 ribonucleoprotein
ENSMUSG00000097471	5830432E09Rik	1.98037	9.81463e-05	0.00572113	RIKEN cDNA 5830432E09 gene
ENSMUSG00000033423	Eri3	1.98037	9.81463e-05	0.00572113	exoribonuclease 3
ENSMUSG00000015149	Sirt2	1.9677	1.23509e-05	0.00116429	sirtuin 2
ENSMUSG00000030852	Tacc2	1.9621	0.00016897	0.00915804	transforming, acidic coiled-coil containing protein 2
ENSMUSG00000049516	Spty2d1	1.96169	2.33675e-05	0.00175183	SPT2 chromatin protein domain containing 1
ENSMUSG00000043445	Pgp	1.95987	9.86426e-05	0.00573251	phosphoglycolate phosphatase
ENSMUSG00000073565	Prr16	1.95987	9.86426e-05	0.00573251	proline rich 16
ENSMUSG00000062031	Pgghg	1.95968	0.000115188	0.00656037	protein glucosylgalactosylhydroxylysine glucosidase
ENSMUSG00000071652	Ints5	1.95851	0.000178465	0.00948848	integrator complex subunit 5
ENSMUSG00000005447	Pafah1b3	1.94898	0.000141477	0.00777866	platelet-activating factor acetylhydrolase, isoform 1b, subunit 3
ENSMUSG00000001783	Rtcb	1.94898	0.000141477	0.00777866	RNA 2',3'-cyclic phosphate and 5'-OH ligase
ENSMUSG00000042682	Selenok	1.94898	0.000141477	0.00777866	selenoprotein K
ENSMUSG00000037902	Sirpa	1.94898	0.000141477	0.00777866	signal-regulatory protein alpha
ENSMUSG00000022840	Adcy5	1.93898	0.000183339	0.00951266	adenylate cyclase 5
ENSMUSG00000030703	Gdpd3	1.93898	0.000183339	0.00951266	glycerophosphodiester phosphodiesterase domain containing 3
ENSMUSG00000033717	Adra2a	1.93702	3.0951e-05	0.0021615	adrenergic receptor, alpha 2a
ENSMUSG00000034854	Mfsd12	1.93425	1.71588e-05	0.00145218	major facilitator superfamily domain containing 12
ENSMUSG00000058351	Uqcc5	1.9333	0.000276062	0.013654	ubiquinol-cytochrome c reductase complex assembly factor 5
ENSMUSG00000018677	Slc25a39	1.92203	0.000153095	0.0083611	solute carrier family 25, member 39
ENSMUSG00000033618	Map3k13	1.92146	0.000211889	0.0108559	mitogen-activated protein kinase kinase kinase 13
ENSMUSG00000039450	Dcxr	1.89395	0.000251307	0.0126042	dicarbonyl L-xylulose reductase
ENSMUSG00000008734	Gprc5b	1.89232	0.000299914	0.0146534	G protein-coupled receptor, family C, group 5, member B
ENSMUSG00000020153	Ndufs7	1.89232	0.000299914	0.0146534	NADH:ubiquinone oxidoreductase core subunit S7
ENSMUSG00000036995	Asap3	1.88621	0.000315088	0.0152897	ArfGAP with SH3 domain, ankyrin repeat and PH domain 3
ENSMUSG00000038352	Arl5c	1.88187	2.86569e-08	7.18007e-06	ADP-ribosylation factor-like 5C
ENSMUSG00000085631	9630028H03Rik	1.87773	0.00036613	0.0173429	RIKEN cDNA 9630028H03 gene
ENSMUSG00000106951	5930430L01Rik	1.86974	0.000182375	0.00948848	RIKEN cDNA 5930430L01 gene
ENSMUSG00000039496	Cdnf	1.86974	0.000182375	0.00948848	cerebral dopamine neurotrophic factor
ENSMUSG00000074218	Cox7a1	1.86974	0.000182375	0.00948848	cytochrome c oxidase subunit 7A1
ENSMUSG00000052273	Dnah3	1.86974	0.000182375	0.00948848	dynein, axonemal, heavy chain 3
ENSMUSG00000022871	Fetub	1.86974	0.000182375	0.00948848	fetuin beta
ENSMUSG00000061374	Fiz1	1.86974	0.000182375	0.00948848	Flt3 interacting zinc finger protein 1
ENSMUSG00000058624	Gda	1.86974	0.000182375	0.00948848	guanine deaminase
ENSMUSG00000114854	Gm34354	1.86974	0.000182375	0.00948848	predicted gene, 34354
ENSMUSG00000034786	Gpsm3	1.86974	0.000182375	0.00948848	G-protein signalling modulator 3 (AGS3-like, C. elegans)
ENSMUSG00000028946	Hes3	1.86974	0.000182375	0.00948848	hes family bHLH transcription factor 3
ENSMUSG00000007987	Ift22	1.86974	0.000182375	0.00948848	intraflagellar transport 22
ENSMUSG00000049939	Lrrc4	1.86974	0.000182375	0.00948848	leucine rich repeat containing 4
ENSMUSG00000027994	Mcub	1.86974	0.000182375	0.00948848	mitochondrial calcium uniporter dominant negative beta subunit
ENSMUSG00000097767	Miat	1.86974	0.000182375	0.00948848	myocardial infarction associated transcript (non-protein coding)
ENSMUSG00000036850	Mrpl41	1.86974	0.000182375	0.00948848	mitochondrial ribosomal protein L41
ENSMUSG00000039308	Ndst2	1.86974	0.000182375	0.00948848	N-deacetylase/N-sulfotransferase (heparan glucosaminyl) 2
ENSMUSG00000003849	Nqo1	1.86974	0.000182375	0.00948848	NAD(P)H dehydrogenase, quinone 1
ENSMUSG00000032601	Prkar2a	1.86974	0.000182375	0.00948848	protein kinase, cAMP dependent regulatory, type II alpha
ENSMUSG00000072582	Ptrh2	1.86974	0.000182375	0.00948848	peptidyl-tRNA hydrolase 2
ENSMUSG00000020376	Rnf130	1.86974	0.000182375	0.00948848	ring finger protein 130
ENSMUSG00000044084	Spem2	1.86974	0.000182375	0.00948848	SPEM family member 2
ENSMUSG00000068923	Syt11	1.86974	0.000182375	0.00948848	synaptotagmin XI
ENSMUSG00000022964	Tmem50b	1.86974	0.000182375	0.00948848	transmembrane protein 50B
ENSMUSG00000039079	Trhr2	1.86974	0.000182375	0.00948848	thyrotropin releasing hormone receptor 2
ENSMUSG00000028699	Tspan1	1.86974	0.000182375	0.00948848	tetraspanin 1
ENSMUSG00000096145	Vkorc1	1.86974	0.000182375	0.00948848	vitamin K epoxide reductase complex, subunit 1
ENSMUSG00000034889	Cactin	1.86573	0.000115792	0.00656876	cactin, spliceosome C complex subunit
ENSMUSG00000026020	Nop58	1.86305	0.000220674	0.0111943	NOP58 ribonucleoprotein
ENSMUSG00000042138	Msantd2	1.86245	0.00032727	0.0157503	Myb/SANT-like DNA-binding domain containing 2
ENSMUSG00000026426	Arl8a	1.85865	0.000267586	0.0132923	ADP-ribosylation factor-like 8A
ENSMUSG00000025373	Rnf41	1.8564	0.000452102	0.0206449	ring finger protein 41
ENSMUSG00000027091	Zc3h15	1.8564	0.000452102	0.0206449	zinc finger CCCH-type containing 15
ENSMUSG00000068921	Dap3	1.85575	0.000262342	0.0130887	death associated protein 3
ENSMUSG00000018537	Pcgf2	1.85575	0.000262342	0.0130887	polycomb group ring finger 2
ENSMUSG00000002043	Trappc6a	1.85575	0.000262342	0.0130887	trafficking protein particle complex 6A
ENSMUSG00000097360	9430065F17Rik	1.84547	0.000315826	0.0152897	RIKEN cDNA 9430065F17 gene
ENSMUSG00000001039	B9d1	1.84547	0.000315826	0.0152897	B9 protein domain 1
ENSMUSG00000025810	Nrp1	1.84547	0.000315826	0.0152897	neuropilin 1
ENSMUSG00000042292	Mrtfa	1.83939	0.000300116	0.0146534	myocardin related transcription factor A
ENSMUSG00000039254	Pomt1	1.83895	1.56079e-05	0.00140856	protein-O-mannosyltransferase 1
ENSMUSG00000062753	Smim29	1.83535	5.79257e-05	0.00372223	small integral membrane protein 29
ENSMUSG00000025500	Lmntd2	1.83381	0.0003224	0.0155684	lamin tail domain containing 2
ENSMUSG00000029621	Arpc1a	1.82713	0.000342917	0.0163684	actin related protein 2/3 complex, subunit 1A
ENSMUSG00000015968	Cacna1d	1.82421	0.000333856	0.0159864	calcium channel, voltage-dependent, L type, alpha 1D subunit
ENSMUSG00000033467	Crlf2	1.82421	0.000333856	0.0159864	cytokine receptor-like factor 2
ENSMUSG00000031245	Hmgn5	1.82421	0.000333856	0.0159864	high-mobility group nucleosome binding domain 5
ENSMUSG00000048930	Tada3	1.81708	0.000378587	0.0179033	transcriptional adaptor 3
ENSMUSG00000025381	Cnpy2	1.81602	0.00038411	0.0181195	canopy FGF signaling regulator 2
ENSMUSG00000007805	Twist2	1.81602	0.00038411	0.0181195	twist basic helix-loop-helix transcription factor 2
ENSMUSG00000019210	Atp6v1e1	1.81389	0.000493708	0.0216784	ATPase, H+ transporting, lysosomal V1 subunit E1
ENSMUSG00000059534	Uqcr10	1.81389	0.000493708	0.0216784	ubiquinol-cytochrome c reductase, complex III subunit X
ENSMUSG00000111806	Gm47403	1.81312	0.000434561	0.0199396	predicted gene, 47403
ENSMUSG00000014786	Slc9a5	1.81312	0.000434561	0.0199396	solute carrier family 9 (sodium/hydrogen exchanger), member 5
ENSMUSG00000005628	Tmod4	1.81312	0.000434561	0.0199396	tropomodulin 4
ENSMUSG00000029832	Nfe2l3	1.80941	0.000520491	0.0226974	nuclear factor, erythroid derived 2, like 3
ENSMUSG00000000903	Vpreb3	1.80932	0.0004109	0.0190374	V-set pre-B cell surrogate light chain 3
ENSMUSG00000021913	Ogdhl	1.80653	0.000339374	0.0162235	oxoglutarate dehydrogenase-like
ENSMUSG00000003847	Nfat5	1.80399	0.000544576	0.0230885	nuclear factor of activated T cells 5
ENSMUSG00000021732	Fgf10	1.80115	0.000554143	0.0230885	fibroblast growth factor 10
ENSMUSG00000017737	Mmp9	1.80012	0.000212315	0.010868	matrix metallopeptidase 9
ENSMUSG00000027223	Mapk8ip1	1.79977	0.000853397	0.0300829	mitogen-activated protein kinase 8 interacting protein 1
ENSMUSG00000030339	Ltbr	1.79282	0.000464781	0.0207684	lymphotoxin B receptor
ENSMUSG00000023832	Acat2	1.79193	0.000541272	0.0230885	acetyl-Coenzyme A acetyltransferase 2
ENSMUSG00000044339	Alkbh2	1.79193	0.000541272	0.0230885	alkB homolog 2, alpha-ketoglutarate-dependent dioxygenase
ENSMUSG00000009614	Sardh	1.79193	0.000541272	0.0230885	sarcosine dehydrogenase
ENSMUSG00000045795	Whamm	1.79193	0.000541272	0.0230885	WAS protein homolog associated with actin, golgi membranes and microtubules
ENSMUSG00000062012	Zfp13	1.79193	0.000541272	0.0230885	zinc finger protein 13
ENSMUSG00000036845	Lin37	1.78673	0.000577514	0.0230885	lin-37 DREAM MuvB core complex component
ENSMUSG00000075256	Cerkl	1.78117	3.74363e-07	6.05831e-05	ceramide kinase-like
ENSMUSG00000033963	Fancd2os	1.78041	0.000618417	0.0238378	Fancd2 opposite strand
ENSMUSG00000016942	Tmprss6	1.78041	0.000618417	0.0238378	transmembrane serine protease 6
ENSMUSG00000020766	Galk1	1.77499	0.000651248	0.0248684	galactokinase 1
ENSMUSG00000042354	Gnl3	1.77499	0.000651248	0.0248684	guanine nucleotide binding protein-like 3 (nucleolar)
ENSMUSG00000014504	Srp19	1.76774	0.00061808	0.0238378	signal recognition particle 19
ENSMUSG00000001440	Kpnb1	1.7656	0.000854838	0.0301069	karyopherin (importin) beta 1
ENSMUSG00000038276	Asic3	1.76483	0.000476648	0.0210601	acid-sensing (proton-gated) ion channel 3
ENSMUSG00000039914	Coq10a	1.75715	0.000867129	0.0303527	coenzyme Q10A
ENSMUSG00000024293	Esco1	1.75715	0.000867129	0.0303527	establishment of sister chromatid cohesion N-acetyltransferase 1
ENSMUSG00000076441	Ass1	1.75388	2.76702e-07	4.51625e-05	argininosuccinate synthetase 1
ENSMUSG00000026347	Tmem163	1.75329	7.6229e-07	0.000115203	transmembrane protein 163
ENSMUSG00000066456	Hmgn3	1.75164	0.000804453	0.0287177	high mobility group nucleosomal binding domain 3
ENSMUSG00000015937	Macroh2a1	1.75164	0.000804453	0.0287177	macroH2A.1 histone
ENSMUSG00000024481	Lvrn	1.74667	0.000954343	0.0323929	laeverin
ENSMUSG00000041483	Zfp281	1.74667	0.000954343	0.0323929	zinc finger protein 281
ENSMUSG00000022556	Hsf1	1.7438	0.000140767	0.00776952	heat shock factor 1
ENSMUSG00000009640	Dmap1	1.73706	0.000859694	0.0301664	DNA methyltransferase 1-associated protein 1
ENSMUSG00000028018	Gstcd	1.73236	0.000932151	0.0319028	glutathione S-transferase, C-terminal domain containing
ENSMUSG00000059278	Naa38	1.73236	0.000932151	0.0319028	N(alpha)-acetyltransferase 38, NatC auxiliary subunit
ENSMUSG00000026602	Nphs2	1.73236	0.000932151	0.0319028	nephrosis 2, podocin
ENSMUSG00000034209	Rasl10a	1.73166	1.43478e-05	0.00131773	RAS-like, family 10, member A
ENSMUSG00000056216	Cebpg	1.72451	0.000710188	0.0267967	CCAAT/enhancer binding protein (C/EBP), gamma
ENSMUSG00000011148	Adssl1	1.72408	0.000143692	0.00788523	adenylosuccinate synthetase like 1
ENSMUSG00000042707	Dnali1	1.72247	1.29317e-07	2.52128e-05	dynein, axonemal, light intermediate polypeptide 1
ENSMUSG00000020219	Timm13	1.72034	0.000808947	0.0287209	translocase of inner mitochondrial membrane 13
ENSMUSG00000008958	Vps72	1.72034	0.000808947	0.0287209	vacuolar protein sorting 72
ENSMUSG00000028393	Alad	1.71947	0.000807853	0.0287177	aminolevulinate, delta-, dehydratase
ENSMUSG00000054901	Arhgef33	1.71947	0.000807853	0.0287177	Rho guanine nucleotide exchange factor (GEF) 33
ENSMUSG00000048997	Atxn7l2	1.71947	0.000807853	0.0287177	ataxin 7-like 2
ENSMUSG00000030301	Ccdc91	1.71947	0.000807853	0.0287177	coiled-coil domain containing 91
ENSMUSG00000020870	Cdc34b	1.71947	0.000807853	0.0287177	cell division cycle 34B
ENSMUSG00000029394	Cdk2ap1	1.71947	0.000807853	0.0287177	CDK2 (cyclin-dependent kinase 2)-associated protein 1
ENSMUSG00000050812	Ecpas	1.71947	0.000807853	0.0287177	Ecm29 proteasome adaptor and scaffold
ENSMUSG00000053367	Eddm13	1.71947	0.000807853	0.0287177	epididymal protein 13
ENSMUSG00000005540	Fcer2a	1.71947	0.000807853	0.0287177	Fc receptor, IgE, low affinity II, alpha polypeptide
ENSMUSG00000117147	Gm11166	1.71947	0.000807853	0.0287177	predicted gene 11166
ENSMUSG00000065374	Gm22738	1.71947	0.000807853	0.0287177	predicted gene, 22738
ENSMUSG00000065255	Gm23974	1.71947	0.000807853	0.0287177	predicted gene, 23974
ENSMUSG00000000295	Hddc2	1.71947	0.000807853	0.0287177	HD domain containing 2
ENSMUSG00000029096	Htra3	1.71947	0.000807853	0.0287177	HtrA serine peptidase 3
ENSMUSG00000020009	Ifngr1	1.71947	0.000807853	0.0287177	interferon gamma receptor 1
ENSMUSG00000004371	Il11	1.71947	0.000807853	0.0287177	interleukin 11
ENSMUSG00000038319	Kcnh2	1.71947	0.000807853	0.0287177	potassium voltage-gated channel, subfamily H (eag-related), member 2
ENSMUSG00000063576	Klhdc3	1.71947	0.000807853	0.0287177	kelch domain containing 3
ENSMUSG00000045098	Kmt5b	1.71947	0.000807853	0.0287177	lysine methyltransferase 5B
ENSMUSG00000029199	Lias	1.71947	0.000807853	0.0287177	lipoic acid synthetase
ENSMUSG00000002679	Med6	1.71947	0.000807853	0.0287177	mediator complex subunit 6
ENSMUSG00000053863	Mepe	1.71947	0.000807853	0.0287177	matrix extracellular phosphoglycoprotein with ASARM motif (bone)
ENSMUSG00000036155	Mgat5	1.71947	0.000807853	0.0287177	mannoside acetylglucosaminyltransferase 5
ENSMUSG00000024294	Mib1	1.71947	0.000807853	0.0287177	MIB E3 ubiquitin protein ligase 1
ENSMUSG00000038437	Mllt6	1.71947	0.000807853	0.0287177	myeloid/lymphoid or mixed-lineage leukemia; translocated to, 6
ENSMUSG00000028690	Mmachc	1.71947	0.000807853	0.0287177	methylmalonic aciduria cblC type, with homocystinuria
ENSMUSG00000012429	Mplkip	1.71947	0.000807853	0.0287177	M-phase specific PLK1 intereacting protein
ENSMUSG00000037772	Mrpl23	1.71947	0.000807853	0.0287177	mitochondrial ribosomal protein L23
ENSMUSG00000039680	Mrps6	1.71947	0.000807853	0.0287177	mitochondrial ribosomal protein S6
ENSMUSG00000062661	Ncs1	1.71947	0.000807853	0.0287177	neuronal calcium sensor 1
ENSMUSG00000040189	Odad1	1.71947	0.000807853	0.0287177	outer dynein arm docking complex subunit 1
ENSMUSG00000020435	Osbp2	1.71947	0.000807853	0.0287177	oxysterol binding protein 2
ENSMUSG00000018846	Pank3	1.71947	0.000807853	0.0287177	pantothenate kinase 3
ENSMUSG00000034403	Pja1	1.71947	0.000807853	0.0287177	praja ring finger ubiquitin ligase 1
ENSMUSG00000038644	Pold1	1.71947	0.000807853	0.0287177	polymerase (DNA directed), delta 1, catalytic subunit
ENSMUSG00000028099	Polr3c	1.71947	0.000807853	0.0287177	polymerase (RNA) III (DNA directed) polypeptide C
ENSMUSG00000022052	Ppp2r2a	1.71947	0.000807853	0.0287177	protein phosphatase 2, regulatory subunit B, alpha
ENSMUSG00000037759	Ptger2	1.71947	0.000807853	0.0287177	prostaglandin E receptor 2 (subtype EP2)
ENSMUSG00000040511	Pvr	1.71947	0.000807853	0.0287177	poliovirus receptor
ENSMUSG00000030055	Rab43	1.71947	0.000807853	0.0287177	RAB43, member RAS oncogene family
ENSMUSG00000029249	Rest	1.71947	0.000807853	0.0287177	RE1-silencing transcription factor
ENSMUSG00000038658	Ric1	1.71947	0.000807853	0.0287177	RAB6A GEF complex partner 1
ENSMUSG00000035620	Ric8b	1.71947	0.000807853	0.0287177	RIC8 guanine nucleotide exchange factor B
ENSMUSG00000021451	Sema4d	1.71947	0.000807853	0.0287177	sema domain, immunoglobulin domain (Ig), transmembrane domain (TM) and short cytoplasmic domain, (semaphorin) 4D
ENSMUSG00000022855	Senp2	1.71947	0.000807853	0.0287177	SUMO/sentrin specific peptidase 2
ENSMUSG00000044367	Slc16a13	1.71947	0.000807853	0.0287177	solute carrier family 16 (monocarboxylic acid transporters), member 13
ENSMUSG00000065715	Snord7	1.71947	0.000807853	0.0287177	small nucleolar RNA, C/D box 7
ENSMUSG00000098923	Tmem185b	1.71947	0.000807853	0.0287177	transmembrane protein 185B
ENSMUSG00000023004	Tuba1b	1.71947	0.000807853	0.0287177	tubulin, alpha 1B
ENSMUSG00000108829	Vmn2r-ps89	1.71947	0.000807853	0.0287177	vomeronasal 2, receptor, pseudogene 89
ENSMUSG00000025995	Wdr75	1.71947	0.000807853	0.0287177	WD repeat domain 75
ENSMUSG00000035211	Xrra1	1.71947	0.000807853	0.0287177	X-ray radiation resistance associated 1
ENSMUSG00000001844	Zdhhc4	1.71947	0.000807853	0.0287177	zinc finger, DHHC domain containing 4
ENSMUSG00000090641	Zfp712	1.71947	0.000807853	0.0287177	zinc finger protein 712
ENSMUSG00000031907	Zfp90	1.71947	0.000807853	0.0287177	zinc finger protein 90
ENSMUSG00000015749	Anp32e	1.71899	0.00115394	0.0380162	acidic (leucine-rich) nuclear phosphoprotein 32 family, member E
ENSMUSG00000026558	Uck2	1.71899	0.00115394	0.0380162	uridine-cytidine kinase 2
ENSMUSG00000022019	Tdrd3	1.71506	0.00100317	0.0337102	tudor domain containing 3
ENSMUSG00000012819	Cdh23	1.71078	0.000958868	0.0323929	cadherin 23 (otocadherin)
ENSMUSG00000015966	Il17rb	1.71078	0.000958868	0.0323929	interleukin 17 receptor B
ENSMUSG00000003500	Impdh1	1.71078	0.000958868	0.0323929	inosine monophosphate dehydrogenase 1
ENSMUSG00000023094	Msrb2	1.71078	0.000958868	0.0323929	methionine sulfoxide reductase B2
ENSMUSG00000027601	Mtfr1	1.71078	0.000958868	0.0323929	mitochondrial fission regulator 1
ENSMUSG00000024589	Nedd4l	1.71078	0.000958868	0.0323929	neural precursor cell expressed, developmentally down-regulated gene 4-like
ENSMUSG00000031387	Renbp	1.71078	0.000958868	0.0323929	renin binding protein
ENSMUSG00000034832	Tet3	1.71078	0.000958868	0.0323929	tet methylcytosine dioxygenase 3
ENSMUSG00000045312	Lhfpl2	1.70629	0.00101394	0.0340321	lipoma HMGIC fusion partner-like 2
ENSMUSG00000060438	Rps10-ps1	1.69704	0.0023301	0.0634042	ribosomal protein S10, pseudogene 1
ENSMUSG00000042700	Sipa1l1	1.69572	0.000516894	0.0225763	signal-induced proliferation-associated 1 like 1
ENSMUSG00000023274	Cd4	1.69398	0.00136098	0.0421852	CD4 antigen
ENSMUSG00000025220	Oga	1.69287	5.34354e-05	0.00347671	O-GlcNAcase
ENSMUSG00000028820	Sfpq	1.69227	5.23321e-05	0.00343229	splicing factor proline/glutamine rich (polypyrimidine tract binding protein associated)
ENSMUSG00000025935	Tram1	1.68931	0.000985419	0.0331526	translocating chain-associating membrane protein 1
ENSMUSG00000022066	Entpd4b	1.68614	0.000130069	0.007235	ectonucleoside triphosphate diphosphohydrolase 4B
ENSMUSG00000055839	Elob	1.67919	9.70992e-06	0.000936975	elongin B
ENSMUSG00000039765	Cc2d2a	1.67458	0.00142065	0.0437971	coiled-coil and C2 domain containing 2A
ENSMUSG00000005625	Psmd4	1.67161	6.54617e-05	0.00413669	proteasome (prosome, macropain) 26S subunit, non-ATPase, 4
ENSMUSG00000018858	Mrpl58	1.6701	0.00114677	0.0378454	mitochondrial ribosomal protein L58
ENSMUSG00000026640	Plxna2	1.6701	0.00114677	0.0378454	plexin A2
ENSMUSG00000032786	Alas1	1.66861	0.000377716	0.0178769	aminolevulinic acid synthase 1
ENSMUSG00000078784	Rbis	1.66859	0.000177358	0.00948848	ribosomal biogenesis factor
ENSMUSG00000028910	Mecr	1.6663	0.00165496	0.0496021	mitochondrial trans-2-enoyl-CoA reductase
ENSMUSG00000040280	Ndufa4l2	1.66455	0.000158546	0.00863404	Ndufa4, mitochondrial complex associated like 2
ENSMUSG00000042046	Dstyk	1.65696	0.00130497	0.0406476	dual serine/threonine and tyrosine protein kinase
ENSMUSG00000056493	Foxk1	1.65696	0.00130497	0.0406476	forkhead box K1
ENSMUSG00000041028	Ghitm	1.65696	0.00130497	0.0406476	growth hormone inducible transmembrane protein
ENSMUSG00000110531	Gm7760	1.65696	0.00130497	0.0406476	ribosomal protein S7 pseudogene
ENSMUSG00000018395	Kif3a	1.65696	0.00130497	0.0406476	kinesin family member 3A
ENSMUSG00000026840	Lamc3	1.65696	0.00130497	0.0406476	laminin gamma 3
ENSMUSG00000019055	Plod1	1.65696	0.00130497	0.0406476	procollagen-lysine, 2-oxoglutarate 5-dioxygenase 1
ENSMUSG00000028651	Ppie	1.65696	0.00130497	0.0406476	peptidylprolyl isomerase E (cyclophilin E)
ENSMUSG00000002455	Prpf6	1.65696	0.00130497	0.0406476	pre-mRNA splicing factor 6
ENSMUSG00000031906	Smpd3	1.65614	0.00188921	0.0553399	sphingomyelin phosphodiesterase 3, neutral
ENSMUSG00000047466	8030462N17Rik	1.6558	0.00125513	0.0395642	RIKEN cDNA 8030462N17 gene
ENSMUSG00000009681	Bcr	1.6558	0.00125513	0.0395642	BCR activator of RhoGEF and GTPase
ENSMUSG00000020840	Blmh	1.6558	0.00125513	0.0395642	bleomycin hydrolase
ENSMUSG00000086598	Btbd18	1.6558	0.00125513	0.0395642	BTB (POZ) domain containing 18
ENSMUSG00000040552	C3ar1	1.6558	0.00125513	0.0395642	complement component 3a receptor 1
ENSMUSG00000006362	Cbfa2t3	1.6558	0.00125513	0.0395642	CBFA2/RUNX1 translocation partner 3
ENSMUSG00000068740	Celsr2	1.6558	0.00125513	0.0395642	cadherin, EGF LAG seven-pass G-type receptor 2
ENSMUSG00000029016	Clcn6	1.6558	0.00125513	0.0395642	chloride channel, voltage-sensitive 6
ENSMUSG00000039801	Cplane1	1.6558	0.00125513	0.0395642	ciliogenesis and planar polarity effector 1
ENSMUSG00000032872	Cyb5r4	1.6558	0.00125513	0.0395642	cytochrome b5 reductase 4
ENSMUSG00000036186	Dipk1b	1.6558	0.00125513	0.0395642	divergent protein kinase domain 1B
ENSMUSG00000027368	Dusp2	1.6558	0.00125513	0.0395642	dual specificity phosphatase 2
ENSMUSG00000069495	Epc2	1.6558	0.00125513	0.0395642	enhancer of polycomb homolog 2
ENSMUSG00000015095	Fbxw5	1.6558	0.00125513	0.0395642	F-box and WD-40 domain protein 5
ENSMUSG00000035473	Galm	1.6558	0.00125513	0.0395642	galactose mutarotase
ENSMUSG00000040888	Gfer	1.6558	0.00125513	0.0395642	growth factor, augmenter of liver regeneration
ENSMUSG00000066443	Gm10163	1.6558	0.00125513	0.0395642	60S ribosomal protein L21 pseudogene
ENSMUSG00000082990	Gm14052	1.6558	0.00125513	0.0395642	heterogeneous nuclear ribonucleoprotein A3 pseudogene
ENSMUSG00000087526	Gm33155	1.6558	0.00125513	0.0395642	predicted gene, 33155
ENSMUSG00000107203	Gm7542	1.6558	0.00125513	0.0395642	prohibitin pseudogene
ENSMUSG00000037876	Jmjd1c	1.6558	0.00125513	0.0395642	jumonji domain containing 1C
ENSMUSG00000059022	Kcp	1.6558	0.00125513	0.0395642	kielin/chordin-like protein
ENSMUSG00000015980	Lrrc27	1.6558	0.00125513	0.0395642	leucine rich repeat containing 27
ENSMUSG00000071073	Lrrc73	1.6558	0.00125513	0.0395642	leucine rich repeat containing 73
ENSMUSG00000066042	Med18	1.6558	0.00125513	0.0395642	mediator complex subunit 18
ENSMUSG00000003348	Mob3a	1.6558	0.00125513	0.0395642	MOB kinase activator 3A
ENSMUSG00000028709	Mob3c	1.6558	0.00125513	0.0395642	MOB kinase activator 3C
ENSMUSG00000062937	Mtap	1.6558	0.00125513	0.0395642	methylthioadenosine phosphorylase
ENSMUSG00000027185	Nat10	1.6558	0.00125513	0.0395642	N-acetyltransferase 10
ENSMUSG00000046610	Oacyl	1.6558	0.00125513	0.0395642	O-acyltransferase like
ENSMUSG00000032172	Olfm2	1.6558	0.00125513	0.0395642	olfactomedin 2
ENSMUSG00000004565	Pnpla6	1.6558	0.00125513	0.0395642	patatin-like phospholipase domain containing 6
ENSMUSG00000039410	Prdm16	1.6558	0.00125513	0.0395642	PR domain containing 16
ENSMUSG00000021413	Prpf4b	1.6558	0.00125513	0.0395642	pre-mRNA processing factor 4B
ENSMUSG00000057541	Pus7	1.6558	0.00125513	0.0395642	pseudouridylate synthase 7
ENSMUSG00000052142	Rasal3	1.6558	0.00125513	0.0395642	RAS protein activator like 3
ENSMUSG00000034226	Rhov	1.6558	0.00125513	0.0395642	ras homolog family member V
ENSMUSG00000047747	Rnf150	1.6558	0.00125513	0.0395642	ring finger protein 150
ENSMUSG00000021965	Ska3	1.6558	0.00125513	0.0395642	spindle and kinetochore associated complex subunit 3
ENSMUSG00000023393	Slc17a9	1.6558	0.00125513	0.0395642	solute carrier family 17, member 9
ENSMUSG00000072620	Slfn2	1.6558	0.00125513	0.0395642	schlafen 2
ENSMUSG00000027995	Tlr2	1.6558	0.00125513	0.0395642	toll-like receptor 2
ENSMUSG00000069763	Tmem100	1.6558	0.00125513	0.0395642	transmembrane protein 100
ENSMUSG00000031529	Tnks	1.6558	0.00125513	0.0395642	tankyrase, TRF1-interacting ankyrin-related ADP-ribose polymerase
ENSMUSG00000092200	Tnxa	1.6558	0.00125513	0.0395642	tenascin XA (pseudogene)
ENSMUSG00000027469	Tpx2	1.6558	0.00125513	0.0395642	TPX2, microtubule-associated
ENSMUSG00000041264	Uspl1	1.6558	0.00125513	0.0395642	ubiquitin specific peptidase like 1
ENSMUSG00000039686	Zer1	1.6558	0.00125513	0.0395642	zyg-11 related, cell cycle regulator
ENSMUSG00000025821	Zfp282	1.6558	0.00125513	0.0395642	zinc finger protein 282
ENSMUSG00000047264	Zfp358	1.6558	0.00125513	0.0395642	zinc finger protein 358
ENSMUSG00000051184	Zfp524	1.6558	0.00125513	0.0395642	zinc finger protein 524
ENSMUSG00000074158	Zfp976	1.6558	0.00125513	0.0395642	zinc finger protein 976
ENSMUSG00000071757	Zhx2	1.6558	0.00125513	0.0395642	zinc fingers and homeoboxes 2
ENSMUSG00000030714	Sgf29	1.65523	0.000413213	0.019129	SAGA complex associated factor 29
ENSMUSG00000053898	Ech1	1.65301	0.00167288	0.0500601	enoyl coenzyme A hydratase 1, peroxisomal
ENSMUSG00000029650	Slc46a3	1.65301	0.00167288	0.0500601	solute carrier family 46, member 3
ENSMUSG00000020758	Itgb4	1.64804	9.63716e-05	0.00563493	integrin beta 4
ENSMUSG00000018476	Kdm6b	1.64576	0.00311878	0.0783824	KDM1 lysine (K)-specific demethylase 6B
ENSMUSG00000032175	Tyk2	1.64025	0.00248855	0.0653013	tyrosine kinase 2
ENSMUSG00000024462	Gabbr1	1.63666	0.00189119	0.0553399	gamma-aminobutyric acid (GABA) B receptor, 1
ENSMUSG00000062252	Lhfpl5	1.63576	0.00159005	0.0479887	lipoma HMGIC fusion partner-like 5
ENSMUSG00000023034	Nr4a1	1.63576	0.00159005	0.0479887	nuclear receptor subfamily 4, group A, member 1
ENSMUSG00000020720	Psmd12	1.63576	0.00159005	0.0479887	proteasome (prosome, macropain) 26S subunit, non-ATPase, 12
ENSMUSG00000003161	Sri	1.63576	0.00159005	0.0479887	sorcin
ENSMUSG00000071074	Yipf3	1.63576	0.00159005	0.0479887	Yip1 domain family, member 3
ENSMUSG00000025041	Nt5c2	1.63494	0.00147712	0.045391	5'-nucleotidase, cytosolic II
ENSMUSG00000097279	Gm5106	1.63142	0.000256259	0.01283	predicted gene 5106
ENSMUSG00000001741	Il16	1.62944	6.02815e-05	0.00385626	interleukin 16
ENSMUSG00000037089	Slc35b2	1.62845	0.00226808	0.06308	solute carrier family 35, member B2
ENSMUSG00000025366	Esyt1	1.62246	2.40754e-05	0.00179547	extended synaptotagmin-like protein 1
ENSMUSG00000031004	Mki67	1.6195	0.00217781	0.0609253	antigen identified by monoclonal antibody Ki 67
ENSMUSG00000008348	Ubc	1.61228	1.52399e-05	0.0013819	ubiquitin C
ENSMUSG00000097084	Foxl1	1.60766	0.0022223	0.0619878	forkhead box L1
ENSMUSG00000058388	Phtf1	1.60766	0.0022223	0.0619878	putative homeodomain transcription factor 1
ENSMUSG00000090137	Uba52	1.60766	0.0022223	0.0619878	ubiquitin A-52 residue ribosomal protein fusion product 1
ENSMUSG00000046711	Hmga1	1.59577	8.64783e-05	0.00509295	high mobility group AT-hook 1
ENSMUSG00000032340	Neo1	1.59547	0.00228547	0.0634042	neogenin
ENSMUSG00000002221	Paxip1	1.59547	0.00228547	0.0634042	PAX interacting (with transcription-activation domain) protein 1
ENSMUSG00000025140	Pycr1	1.59547	0.00228547	0.0634042	pyrroline-5-carboxylate reductase 1
ENSMUSG00000020101	Vsir	1.59547	0.00228547	0.0634042	V-set immunoregulatory receptor
ENSMUSG00000038671	Arfrp1	1.59331	0.00246481	0.0647676	ADP-ribosylation factor related protein 1
ENSMUSG00000033849	B3galt2	1.59331	0.00246481	0.0647676	UDP-Gal:betaGlcNAc beta 1,3-galactosyltransferase, polypeptide 2
ENSMUSG00000059326	Csf2ra	1.59331	0.00246481	0.0647676	colony stimulating factor 2 receptor, alpha, low-affinity (granulocyte-macrophage)
ENSMUSG00000061313	Ddhd2	1.59331	0.00246481	0.0647676	DDHD domain containing 2
ENSMUSG00000078776	Fcgbpl1	1.59331	0.00246481	0.0647676	Fc fragment of IgG binding protein like 1
ENSMUSG00000037523	Mavs	1.59331	0.00246481	0.0647676	mitochondrial antiviral signaling protein
ENSMUSG00000058240	Cryzl1	1.58986	0.00289432	0.0736158	crystallin, zeta (quinone reductase)-like 1
ENSMUSG00000021500	Ddx46	1.58986	0.00289432	0.0736158	DEAD box helicase 46
ENSMUSG00000051518	Rps19bp1	1.58986	0.00289432	0.0736158	ribosomal protein S19 binding protein 1
ENSMUSG00000018844	Fndc8	1.58875	7.69413e-05	0.00463229	fibronectin type III domain containing 8
ENSMUSG00000048206	Dnajb8	1.58536	0.00255253	0.0665827	DnaJ heat shock protein family (Hsp40) member B8
ENSMUSG00000034813	Grip1	1.58536	0.00255253	0.0665827	glutamate receptor interacting protein 1
ENSMUSG00000035818	Plekhs1	1.58536	0.00255253	0.0665827	pleckstrin homology domain containing, family S member 1
ENSMUSG00000060073	Psma3	1.58536	0.00255253	0.0665827	proteasome subunit alpha 3
ENSMUSG00000021464	Ror2	1.58536	0.00255253	0.0665827	receptor tyrosine kinase-like orphan receptor 2
ENSMUSG00000045576	St7l	1.58536	0.00255253	0.0665827	suppression of tumorigenicity 7-like
ENSMUSG00000042726	Trafd1	1.57371	0.00129737	0.0406476	TRAF type zinc finger domain containing 1
ENSMUSG00000024208	Uqcc2	1.57371	0.00129737	0.0406476	ubiquinol-cytochrome c reductase complex assembly factor 2
ENSMUSG00000033307	Mif	1.57243	0.000184472	0.00954413	macrophage migration inhibitory factor (glycosylation-inhibiting factor)
ENSMUSG00000078517	Emc1	1.57056	0.000859677	0.0301664	ER membrane protein complex subunit 1
ENSMUSG00000096549	Prickle4	1.57056	0.000859677	0.0301664	prickle planar cell polarity protein 4
ENSMUSG00000033249	Hsf4	1.56795	0.00137097	0.0424487	heat shock transcription factor 4
ENSMUSG00000062115	Rai1	1.56761	0.00245052	0.0647676	retinoic acid induced 1
ENSMUSG00000020122	Egfr	1.56218	0.00343531	0.0848814	epidermal growth factor receptor
ENSMUSG00000003131	Pafah1b2	1.56218	0.00343531	0.0848814	platelet-activating factor acetylhydrolase, isoform 1b, subunit 2
ENSMUSG00000015474	Ppt2	1.56178	1.97026e-06	0.000240498	palmitoyl-protein thioesterase 2
ENSMUSG00000029528	Pxn	1.55832	0.00350788	0.0863754	paxillin
ENSMUSG00000036067	Slc2a6	1.55832	0.00350788	0.0863754	solute carrier family 2 (facilitated glucose transporter), member 6
ENSMUSG00000003873	Bax	1.55461	0.00270015	0.0696382	BCL2-associated X protein
ENSMUSG00000045672	Col27a1	1.55461	0.00270015	0.0696382	collagen, type XXVII, alpha 1
ENSMUSG00000029725	Ppp1r35	1.55461	0.00270015	0.0696382	protein phosphatase 1, regulatory subunit 35
ENSMUSG00000038517	Tbkbp1	1.55461	0.00270015	0.0696382	TBK1 binding protein 1
ENSMUSG00000040026	Saa3	1.55348	5.38116e-08	1.21727e-05	serum amyloid A 3
ENSMUSG00000037339	Fam53a	1.55306	0.00272747	0.070216	family with sequence similarity 53, member A
ENSMUSG00000066607	Insyn1	1.55019	0.000305852	0.014908	inhibitory synaptic factor 1
ENSMUSG00000049422	Chchd10	1.54546	0.000400514	0.0186621	coiled-coil-helix-coiled-coil-helix domain containing 10
ENSMUSG00000036299	BC031181	1.54537	0.00332016	0.0823926	cDNA sequence BC031181
ENSMUSG00000066324	Bpnt2	1.54537	0.00332016	0.0823926	3'(2'), 5'-bisphosphate nucleotidase 2
ENSMUSG00000071550	Cfap44	1.54537	0.00332016	0.0823926	cilia and flagella associated protein 44
ENSMUSG00000013822	Elof1	1.54537	0.00332016	0.0823926	ELF1 homolog, elongation factor 1
ENSMUSG00000036053	Fmnl2	1.54537	0.00332016	0.0823926	formin-like 2
ENSMUSG00000062906	Hdac10	1.54537	0.00332016	0.0823926	histone deacetylase 10
ENSMUSG00000027195	Hsd17b12	1.54537	0.00332016	0.0823926	hydroxysteroid (17-beta) dehydrogenase 12
ENSMUSG00000038168	P3h2	1.54537	0.00332016	0.0823926	prolyl 3-hydroxylase 2
ENSMUSG00000021140	Pcnx	1.54537	0.00332016	0.0823926	pecanex homolog
ENSMUSG00000013701	Timm23	1.54537	0.00332016	0.0823926	translocase of inner mitochondrial membrane 23
ENSMUSG00000032741	Tpcn1	1.54537	0.00332016	0.0823926	two pore channel 1
ENSMUSG00000070867	Trabd2b	1.54537	0.00332016	0.0823926	TraB domain containing 2B
ENSMUSG00000097650	4921507G05Rik	1.54328	0.00352789	0.0866814	RIKEN cDNA 4921507G05 gene
ENSMUSG00000024843	Chka	1.54328	0.00352789	0.0866814	choline kinase alpha
ENSMUSG00000049892	Rasd1	1.54328	0.00352789	0.0866814	RAS, dexamethasone-induced 1
ENSMUSG00000001751	Naglu	1.53455	0.000617017	0.0238378	alpha-N-acetylglucosaminidase (Sanfilippo disease IIIB)
ENSMUSG00000044709	Gemin7	1.53259	0.00117098	0.0385239	gem nuclear organelle associated protein 7
ENSMUSG00000031893	Tsnaxip1	1.53059	0.00178185	0.0529631	translin-associated factor X (Tsnax) interacting protein 1
ENSMUSG00000032030	Cul5	1.52758	0.000183735	0.00952454	cullin 5
ENSMUSG00000038683	Pak1ip1	1.52689	0.000562424	0.0230885	PAK1 interacting protein 1
ENSMUSG00000036185	Sapcd1	1.5261	8.35456e-05	0.00495599	suppressor APC domain containing 1
ENSMUSG00000028869	Gnl2	1.5157	1.8231e-05	0.00150937	guanine nucleotide binding protein-like 2 (nucleolar)
ENSMUSG00000005054	Cstb	1.51238	0.00364722	0.0894211	cystatin B
ENSMUSG00000015165	Hnrnpl	1.51079	0.00134569	0.041734	heterogeneous nuclear ribonucleoprotein L
ENSMUSG00000034117	Ptgdr2	1.50993	3.67907e-05	0.00249313	prostaglandin D2 receptor 2
ENSMUSG00000024736	Tmem132a	1.50714	3.0675e-08	7.55318e-06	transmembrane protein 132A
ENSMUSG00000038451	Spsb2	1.50042	0.00105939	0.0352058	splA/ryanodine receptor domain and SOCS box containing 2
ENSMUSG00000055762	Eef1d	1.49949	9.16664e-05	0.00537632	eukaryotic translation elongation factor 1 delta (guanine nucleotide exchange protein)
ENSMUSG00000037443	Cep85	1.49817	1.70616e-05	0.00145218	centrosomal protein 85
ENSMUSG00000022587	Ly6e	1.49796	0.000127652	0.00717741	lymphocyte antigen 6 complex, locus E
ENSMUSG00000075702	Selenom	1.49772	0.000136103	0.00753396	selenoprotein M
ENSMUSG00000086259	Tmem150cos	1.49728	0.000785045	0.0287177	transmembrane protein 150C, opposite strand
ENSMUSG00000085715	Tsix	1.4943	8.37031e-05	0.00496019	X (inactive)-specific transcript, opposite strand
ENSMUSG00000030499	Kctd15	1.48999	0.000541325	0.0230885	potassium channel tetramerisation domain containing 15
ENSMUSG00000031778	Cx3cl1	1.48869	0.000790519	0.0287177	chemokine (C-X3-C motif) ligand 1
ENSMUSG00000121500	Pisd-ps1	1.48854	0.00163229	0.0489482	phosphatidylserine decarboxylase, pseudogene 1
ENSMUSG00000028964	Park7	1.48486	0.00251423	0.0658844	Parkinson disease (autosomal recessive, early onset) 7
ENSMUSG00000015476	Prrt1	1.48254	0.000275134	0.0136199	proline-rich transmembrane protein 1
ENSMUSG00000020164	Kcnmb4os1	1.47558	0.00267566	0.0692255	potassium large conductance calcium-activated channel, subfamily M, beta member 4, opposite strand 1
ENSMUSG00000048076	Arf1	1.47282	2.5064e-05	0.00186433	ADP-ribosylation factor 1
ENSMUSG00000038811	Gngt2	1.47232	0.00017779	0.00948848	guanine nucleotide binding protein (G protein), gamma transducing activity polypeptide 2
ENSMUSG00000097665	Gm16853	1.46855	0.00016982	0.00919538	predicted gene, 16853
ENSMUSG00000075302	Erich2	1.46692	0.000592048	0.0230885	glutamate rich 2
ENSMUSG00000044595	Dnd1	1.46218	0.000602737	0.0233595	DND microRNA-mediated repression inhibitor 1
ENSMUSG00000015568	Lpl	1.46132	9.46628e-05	0.00554068	lipoprotein lipase
ENSMUSG00000039001	Rps21	1.45934	8.04072e-05	0.00481482	ribosomal protein S21
ENSMUSG00000047407	Tgif1	1.45702	0.0020938	0.0591838	TGFB-induced factor homeobox 1
ENSMUSG00000026921	Egfl7	1.45546	3.1894e-05	0.00222192	EGF-like domain 7
ENSMUSG00000033335	Dnm2	1.44276	2.15627e-07	3.63354e-05	dynamin 2
ENSMUSG00000020794	Ube2g1	1.44151	0.000418811	0.0193411	ubiquitin-conjugating enzyme E2G 1
ENSMUSG00000003208	Yju2	1.43938	0.000836345	0.0295833	YJU2 splicing factor
ENSMUSG00000064360	ND3	1.438	0.00032964	0.0158377	NADH dehydrogenase subunit 3
ENSMUSG00000030417	Pdcd5	1.43055	0.00129251	0.0405692	programmed cell death 5
ENSMUSG00000101337	Dnah7c	1.43009	0.000233015	0.011697	dynein, axonemal, heavy chain 7C
ENSMUSG00000071064	Zfp827	1.42489	0.00160353	0.0483144	zinc finger protein 827
ENSMUSG00000020327	Fgf22	1.42427	0.000228603	0.0114957	fibroblast growth factor 22
ENSMUSG00000040952	Rps19	1.41785	9.91523e-06	0.000954263	ribosomal protein S19
ENSMUSG00000015702	Anxa9	1.4135	0.000113444	0.00648063	annexin A9
ENSMUSG00000020441	2310033P09Rik	1.40864	0.000269299	0.0133658	RIKEN cDNA 2310033P09 gene
ENSMUSG00000026344	Lypd1	1.40645	0.000110433	0.00631491	Ly6/Plaur domain containing 1
ENSMUSG00000021488	Nsd1	1.40094	0.0011667	0.0384145	nuclear receptor-binding SET-domain protein 1
ENSMUSG00000107176	Gm9794	1.39742	0.000617419	0.0238378	predicted pseudogene 9794
ENSMUSG00000056737	Capg	1.37807	0.000174496	0.00941131	capping protein (actin filament), gelsolin-like
ENSMUSG00000040667	Nup88	1.37608	0.00198114	0.0562497	nucleoporin 88
ENSMUSG00000002603	Tgfb1	1.37436	0.00216377	0.0606217	transforming growth factor, beta 1
ENSMUSG00000020109	Dnajb12	1.37308	0.00314748	0.0789649	DnaJ heat shock protein family (Hsp40) member B12
ENSMUSG00000090862	Rps13	1.37141	0.000959564	0.0323972	ribosomal protein S13
ENSMUSG00000043501	Lgals2	1.37106	0.000123147	0.00693777	lectin, galactose-binding, soluble 2
ENSMUSG00000002660	Clpp	1.36277	0.00161407	0.0485037	caseinolytic mitochondrial matrix peptidase proteolytic subunit
ENSMUSG00000038274	Fau	1.35599	1.43829e-05	0.00131794	Finkel-Biskis-Reilly murine sarcoma virus (FBR-MuSV) ubiquitously expressed (fox derived)
ENSMUSG00000031590	Frg1	1.35114	0.00257385	0.0669247	FSHD region gene 1
ENSMUSG00000025403	Shmt2	1.35097	5.08462e-06	0.000547013	serine hydroxymethyltransferase 2 (mitochondrial)
ENSMUSG00000028036	Ptgfr	1.34647	0.0017009	0.0508721	prostaglandin F receptor
ENSMUSG00000085184	4933439K11Rik	1.34343	0.00272495	0.0701828	RIKEN cDNA 4933439K11 gene
ENSMUSG00000068328	Aup1	1.34296	0.000664441	0.0253384	ancient ubiquitous protein 1
ENSMUSG00000020482	Ccdc117	1.34138	0.00155577	0.0471485	coiled-coil domain containing 117
ENSMUSG00000085589	A430078I02Rik	1.33493	0.000217033	0.0110218	RIKEN cDNA A430078I02 gene
ENSMUSG00000015092	Edf1	1.33018	0.000100154	0.00579676	endothelial differentiation-related factor 1
ENSMUSG00000021665	Hexb	1.32638	7.73255e-05	0.00464978	hexosaminidase B
ENSMUSG00000032011	Thy1	1.3249	0.000215809	0.010978	thymus cell antigen 1, theta
ENSMUSG00000042429	Adora1	1.31125	0.00333801	0.0827995	adenosine A1 receptor
ENSMUSG00000061787	Rps17	1.30622	0.000221218	0.0111943	ribosomal protein S17
ENSMUSG00000032059	Alg9	1.30444	6.71859e-05	0.00423627	asparagine-linked glycosylation 9 (alpha 1,2 mannosyltransferase)
ENSMUSG00000030272	Camk1	1.3034	0.000174589	0.00941131	calcium/calmodulin-dependent protein kinase I
ENSMUSG00000030835	Nomo1	1.29637	0.00253274	0.0662781	nodal modulator 1
ENSMUSG00000035047	Kri1	1.29423	3.06602e-05	0.00214644	KRI1 homolog
ENSMUSG00000019795	Pcmt1	1.28858	0.00258109	0.067052	protein-L-isoaspartate (D-aspartate) O-methyltransferase 1
ENSMUSG00000054793	Cadm4	1.28826	0.00298081	0.0753792	cell adhesion molecule 4
ENSMUSG00000025854	Fam20c	1.28765	0.00122918	0.0395642	FAM20C, golgi associated secretory pathway kinase
ENSMUSG00000041351	Rap1gap	1.28754	0.00237748	0.0634042	Rap1 GTPase-activating protein
ENSMUSG00000042594	Sh2b3	1.28735	0.000688389	0.0260948	SH2B adaptor protein 3
ENSMUSG00000003299	Mrpl4	1.28679	0.00347509	0.0857158	mitochondrial ribosomal protein L4
ENSMUSG00000057322	Rpl38	1.28432	0.000884448	0.03094	ribosomal protein L38
ENSMUSG00000026822	Lcn2	1.28216	6.97831e-05	0.00425282	lipocalin 2
ENSMUSG00000030659	Nucb2	1.28166	0.00219041	0.0612478	nucleobindin 2
ENSMUSG00000035745	Grin3b	1.27786	1.47715e-05	0.00134798	glutamate receptor, ionotropic, NMDA3B
ENSMUSG00000022428	Cby1	1.27725	0.00133974	0.0415719	chibby family member 1, beta catenin antagonist
ENSMUSG00000022124	Fbxl3	1.27695	0.00226076	0.0629684	F-box and leucine-rich repeat protein 3
ENSMUSG00000031320	Rps4x	1.27473	0.00221747	0.0619437	ribosomal protein S4, X-linked
ENSMUSG00000027751	Supt20	1.27247	0.000105691	0.00608639	SPT20 SAGA complex component
ENSMUSG00000019080	Mfsd3	1.2697	0.00274449	0.0706224	major facilitator superfamily domain containing 3
ENSMUSG00000022558	Mroh1	1.26914	0.00020617	0.0105914	maestro heat-like repeat family member 1
ENSMUSG00000034165	Ccnd3	1.26902	0.000611188	0.023655	cyclin D3
ENSMUSG00000038467	Chmp4b	1.26406	0.000327994	0.0157719	charged multivesicular body protein 4B
ENSMUSG00000060938	Rpl26	1.26347	8.34297e-05	0.00495427	ribosomal protein L26
ENSMUSG00000030805	Stx4a	1.26218	0.00153633	0.0465841	syntaxin 4A (placental)
ENSMUSG00000007721	Ccdc124	1.24802	0.000489086	0.0215417	coiled-coil domain containing 124
ENSMUSG00000033916	Chmp2a	1.24609	0.00145109	0.0447113	charged multivesicular body protein 2A
ENSMUSG00000019235	Rps6kl1	1.24601	0.000174631	0.00941131	ribosomal protein S6 kinase-like 1
ENSMUSG00000029477	Morn3	1.24537	0.00206218	0.0583767	MORN repeat containing 3
ENSMUSG00000040212	Emp3	1.2422	0.00272135	0.0701218	epithelial membrane protein 3
ENSMUSG00000027496	Aurka	1.23804	0.000544282	0.0230885	aurora kinase A
ENSMUSG00000044328	Trp53i13	1.23171	0.000295924	0.0145107	transformation related protein 53 inducible protein 13
ENSMUSG00000000740	Rpl13	1.22703	0.000106864	0.00614421	ribosomal protein L13
ENSMUSG00000028495	Rps6	1.22434	0.00173097	0.0516093	ribosomal protein S6
ENSMUSG00000029431	B3gnt4	1.21643	0.00013801	0.00763212	UDP-GlcNAc:betaGal beta-1,3-N-acetylglucosaminyltransferase 4
ENSMUSG00000015461	Atf6b	1.21489	0.0017952	0.0532189	activating transcription factor 6 beta
ENSMUSG00000017002	Slpi	1.21239	0.0018216	0.0539176	secretory leukocyte peptidase inhibitor
ENSMUSG00000028677	Rnf220	1.21202	0.00287497	0.073254	ring finger protein 220
ENSMUSG00000031490	Eif4ebp1	1.20961	0.00276293	0.0709689	eukaryotic translation initiation factor 4E binding protein 1
ENSMUSG00000033327	Tnxb	1.20907	0.000431465	0.0198613	tenascin XB
ENSMUSG00000057672	Pkn1	1.20892	6.26855e-05	0.00399662	protein kinase N1
ENSMUSG00000025155	Dus1l	1.20835	0.00393606	0.0954378	dihydrouridine synthase 1-like (S. cerevisiae)
ENSMUSG00000007946	Phox2a	1.20602	0.00109758	0.0363902	paired-like homeobox 2a
ENSMUSG00000027985	Lef1	1.2044	0.00404684	0.0977503	lymphoid enhancer binding factor 1
ENSMUSG00000003813	Rad23a	1.20246	3.00818e-05	0.00213372	RAD23 homolog A, nucleotide excision repair protein
ENSMUSG00000003865	Gys1	1.20059	0.00269384	0.0696382	glycogen synthase 1, muscle
ENSMUSG00000031505	Naxd	1.19957	6.48294e-05	0.00410127	NAD(P)HX dehydratase
ENSMUSG00000070003	Ssbp4	1.19864	0.00117138	0.0385239	single stranded DNA binding protein 4
ENSMUSG00000020059	Sycp3	1.19327	7.77552e-05	0.00467071	synaptonemal complex protein 3
ENSMUSG00000033545	Znrf1	1.19325	0.000265778	0.0132485	zinc and ring finger 1
ENSMUSG00000047153	Khnyn	1.193	2.03756e-05	0.0016772	KH and NYN domain containing
ENSMUSG00000015970	Chdh	1.1922	8.47492e-05	0.00501179	choline dehydrogenase
ENSMUSG00000025402	Nab2	1.18983	0.000121472	0.0068705	Ngfi-A binding protein 2
ENSMUSG00000023973	Cnpy3	1.18795	0.00260671	0.0675947	canopy FGF signaling regulator 3
ENSMUSG00000090290	Tarbp1	1.1833	0.000921801	0.0319028	TAR RNA binding protein 1
ENSMUSG00000002147	Stat6	1.18281	0.000568986	0.0230885	signal transducer and activator of transcription 6
ENSMUSG00000050212	Eva1b	1.18232	0.00216579	0.0606485	eva-1 homolog B (C. elegans)
ENSMUSG00000029198	Grpel1	1.18102	0.000232189	0.0116658	GrpE-like 1, mitochondrial
ENSMUSG00000031714	Gab1	1.18082	0.0021917	0.061254	growth factor receptor bound protein 2-associated protein 1
ENSMUSG00000030120	Mlf2	1.17722	0.00341332	0.0844842	myeloid leukemia factor 2
ENSMUSG00000039205	Ciz1	1.17426	6.41072e-05	0.0040691	CDKN1A interacting zinc finger protein 1
ENSMUSG00000001131	Timp1	1.16821	0.000312418	0.0151832	tissue inhibitor of metalloproteinase 1
ENSMUSG00000024339	Tap2	1.1662	0.0023459	0.0634042	transporter 2, ATP-binding cassette, sub-family B (MDR/TAP)
ENSMUSG00000025871	4833439L19Rik	1.16434	0.0019432	0.0553399	RIKEN cDNA 4833439L19 gene
ENSMUSG00000024661	Fth1	1.16244	1.77757e-05	0.00148535	ferritin heavy polypeptide 1
ENSMUSG00000047671	Dynlt4	1.15722	0.00182925	0.0541158	dynein light chain Tctex-type 4
ENSMUSG00000005698	Ctcf	1.15641	0.0026027	0.0675212	CCCTC-binding factor
ENSMUSG00000029538	Srsf9	1.14117	0.00148236	0.0455277	serine and arginine-rich splicing factor 9
ENSMUSG00000045128	Rpl18a	1.14105	0.000582084	0.0230885	ribosomal protein L18A
ENSMUSG00000005899	Smpd4	1.13457	0.00139718	0.0431435	sphingomyelin phosphodiesterase 4
ENSMUSG00000030319	Cand2	1.13372	0.00298338	0.0754108	cullin-associated and neddylation-dissociated 2 (putative)
ENSMUSG00000031922	Cep57	1.12912	0.000489739	0.0215538	centrosomal protein 57
ENSMUSG00000086938	4930481A15Rik	1.12712	0.000396327	0.0184821	RIKEN cDNA 4930481A15 gene
ENSMUSG00000021091	Serpina3n	1.12562	0.00215573	0.0604558	serine (or cysteine) peptidase inhibitor, clade A, member 3N
ENSMUSG00000037563	Rps16	1.1211	0.00330988	0.0823926	ribosomal protein S16
ENSMUSG00000079641	Rpl39	1.11678	0.00375013	0.0915903	ribosomal protein L39
ENSMUSG00000028688	Toe1	1.11678	0.00375013	0.0915903	target of EGR1, member 1 (nuclear)
ENSMUSG00000023175	Bsg	1.11545	0.000591577	0.0230885	basigin
ENSMUSG00000038000	Acd	1.11432	0.0038099	0.0928516	adrenocortical dysplasia
ENSMUSG00000024413	Npc1	1.1137	0.00026114	0.0130629	NPC intracellular cholesterol transporter 1
ENSMUSG00000078923	Ube2v1	1.10842	0.0008393	0.029663	ubiquitin-conjugating enzyme E2 variant 1
ENSMUSG00000043872	Zmym1	1.10649	0.00304666	0.0767726	zinc finger, MYM domain containing 1
ENSMUSG00000008690	Ncaph2	1.10347	0.000181704	0.00948848	non-SMC condensin II complex, subunit H2
ENSMUSG00000049295	Zfp219	1.10295	0.00128106	0.0402984	zinc finger protein 219
ENSMUSG00000093674	Rpl41	1.10132	0.000591813	0.0230885	ribosomal protein L41
ENSMUSG00000004040	Stat3	1.09894	0.00190501	0.0553399	signal transducer and activator of transcription 3
ENSMUSG00000020566	Atp6v1c2	1.09739	0.00245765	0.0647676	ATPase, H+ transporting, lysosomal V1 subunit C2
ENSMUSG00000029455	Aldh2	1.09582	0.00163193	0.0489482	aldehyde dehydrogenase 2, mitochondrial
ENSMUSG00000047733	Tmem262	1.09354	0.000534873	0.0230885	transmembrane protein 262
ENSMUSG00000062480	Acat3	1.0908	1.66767e-05	0.00145218	acetyl-Coenzyme A acetyltransferase 3
ENSMUSG00000024910	Ctsw	1.09015	0.00313924	0.0788273	cathepsin W
ENSMUSG00000047507	Baiap3	1.08884	0.000390908	0.0183527	BAI1-associated protein 3
ENSMUSG00000017760	Ctsa	1.0851	3.37326e-05	0.00231056	cathepsin A
ENSMUSG00000064090	Vrk2	1.08503	0.00243669	0.0646833	vaccinia related kinase 2
ENSMUSG00000022771	Ppil2	1.07543	0.00319741	0.0800768	peptidylprolyl isomerase (cyclophilin)-like 2
ENSMUSG00000024807	Syvn1	1.0715	0.00332014	0.0823926	synovial apoptosis inhibitor 1, synoviolin
ENSMUSG00000032185	Carm1	1.07104	0.000171342	0.00926024	coactivator-associated arginine methyltransferase 1
ENSMUSG00000022770	Dlg1	1.06778	0.00298011	0.0753792	discs large MAGUK scaffold protein 1
ENSMUSG00000003970	Rpl8	1.05729	0.00120255	0.0394554	ribosomal protein L8
ENSMUSG00000018378	2210416O15Rik	1.05704	0.00394423	0.0955954	RIKEN cDNA 2210416O15 gene
ENSMUSG00000035953	Pip4p1	1.05333	0.000110232	0.00630975	phosphatidylinositol-4,5-bisphosphate 4-phosphatase 1
ENSMUSG00000039878	Slc39a5	1.05292	0.00407703	0.0984381	solute carrier family 39 (metal ion transporter), member 5
ENSMUSG00000025794	Rpl14	1.0498	0.0015171	0.0464945	ribosomal protein L14
ENSMUSG00000034282	Evpl	1.04921	0.00315848	0.079206	envoplakin
ENSMUSG00000021939	Ctsb	1.0491	0.00376726	0.0919302	cathepsin B
ENSMUSG00000037972	Snn	1.03642	0.00192018	0.0553399	stannin
ENSMUSG00000022498	Txndc11	1.03475	0.00192623	0.0553399	thioredoxin domain containing 11
ENSMUSG00000066357	Wdr6	1.03173	0.000193788	0.00996436	WD repeat domain 6
ENSMUSG00000035125	Gcfc2	1.02761	0.00234905	0.0634042	GC-rich sequence DNA binding factor 2
ENSMUSG00000062604	Srpk2	1.02675	0.000288474	0.0142309	serine/arginine-rich protein specific kinase 2
ENSMUSG00000047649	Polr1g	1.01591	0.00105194	0.0350193	RNA polymerase I subunit G
ENSMUSG00000030432	Rpl28	1.01247	0.00204372	0.0579403	ribosomal protein L28
ENSMUSG00000027080	Med19	1.01222	0.000820386	0.0291089	mediator complex subunit 19
ENSMUSG00000056501	Cebpb	1.00955	0.000863488	0.0302623	CCAAT/enhancer binding protein (C/EBP), beta
ENSMUSG00000027552	E2f5	1.00615	0.00194109	0.0553399	E2F transcription factor 5
ENSMUSG00000028657	Ppt1	1.0014	0.00140285	0.043295	palmitoyl-protein thioesterase 1
ENSMUSG00000018381	Abi3	0.996227	0.000100922	0.00583531	ABI family member 3
ENSMUSG00000031722	Hp	0.993277	0.00157584	0.0477315	haptoglobin
ENSMUSG00000039660	Spout1	0.985641	0.000973526	0.0328298	SPOUT domain containing methyltransferase 1
ENSMUSG00000041528	Rnf123	0.984266	0.000740482	0.0277564	ring finger protein 123
ENSMUSG00000024163	Mapk8ip3	0.984067	0.000150852	0.00826231	mitogen-activated protein kinase 8 interacting protein 3
ENSMUSG00000039630	Hnrnpu	0.981851	0.000444875	0.0203637	heterogeneous nuclear ribonucleoprotein U
ENSMUSG00000040463	Mybbp1a	0.980933	0.00239087	0.0635259	MYB binding protein (P160) 1a
ENSMUSG00000035228	Ccdc106	0.972093	0.00256434	0.0667912	coiled-coil domain containing 106
ENSMUSG00000032399	Rpl4	0.972013	0.000839636	0.029663	ribosomal protein L4
ENSMUSG00000038502	Ptov1	0.971889	0.00256648	0.066794	prostate tumor over expressed gene 1
ENSMUSG00000014198	Zfp385c	0.968971	0.00319578	0.0800712	zinc finger protein 385C
ENSMUSG00000050428	Fbxo46	0.967067	0.000861955	0.0302271	F-box protein 46
ENSMUSG00000012777	Acp4	0.958752	0.00160355	0.0483144	acid phosphatase 4
ENSMUSG00000017631	Abr	0.958524	0.00403478	0.0975004	active BCR-related gene
ENSMUSG00000030032	Wdr54	0.956707	0.000193463	0.00996436	WD repeat domain 54
ENSMUSG00000062691	Cebpzos	0.949039	0.000826798	0.0293001	CCAAT/enhancer binding protein (C/EBP), zeta, opposite strand
ENSMUSG00000063457	Rps15	0.948741	0.00262484	0.0680339	ribosomal protein S15
ENSMUSG00000024941	Scyl1	0.94735	0.000175626	0.009456	SCY1-like 1 (S. cerevisiae)
ENSMUSG00000025290	Rps24	0.940176	0.00270399	0.0697058	ribosomal protein S24
ENSMUSG00000029463	Fam216a	0.937355	0.0027854	0.0714498	family with sequence similarity 216, member A
ENSMUSG00000050373	Snx21	0.933886	0.00265764	0.0687903	sorting nexin family member 21
ENSMUSG00000021039	Snw1	0.926351	0.000660011	0.0251862	SNW domain containing 1
ENSMUSG00000028906	Epb41	0.92209	0.00118903	0.039082	erythrocyte membrane protein band 4.1
ENSMUSG00000028407	Smim27	0.92124	0.000933015	0.0319028	small integral membrane protein 27
ENSMUSG00000079429	Mroh2a	0.91655	0.00292847	0.0742858	maestro heat-like repeat family member 2A
ENSMUSG00000090213	Peds1	0.914487	0.000221236	0.0111943	plasmanylethanolamine desaturase 1
ENSMUSG00000014776	Nol3	0.911231	0.00314671	0.0789649	nucleolar protein 3 (apoptosis repressor with CARD domain)
ENSMUSG00000078486	Perm1	0.906448	0.00312262	0.0784446	PPARGC1 and ESRR induced regulator, muscle 1
ENSMUSG00000059820	Nkapd1	0.905915	0.00239766	0.0636767	NKAP domain containing 1
ENSMUSG00000030589	Rasgrp4	0.904146	0.0017857	0.0529647	RAS guanyl releasing protein 4
ENSMUSG00000000916	Nsun5	0.896364	0.00256249	0.0667912	NOL1/NOP2/Sun domain family, member 5
ENSMUSG00000004071	Cdip1	0.889419	0.000785453	0.0287177	cell death inducing Trp53 target 1
ENSMUSG00000026201	Stk16	0.888777	0.00352588	0.0866814	serine/threonine kinase 16
ENSMUSG00000017754	Pltp	0.888235	0.000631741	0.0242044	phospholipid transfer protein
ENSMUSG00000040699	Limd2	0.879704	0.00198005	0.0562467	LIM domain containing 2
ENSMUSG00000073437	D330041H03Rik	0.878901	0.000761667	0.0284758	RIKEN cDNA D330041H03 gene
ENSMUSG00000004268	Emg1	0.875655	0.00346193	0.0854651	EMG1 N1-specific pseudouridine methyltransferase
ENSMUSG00000055912	Tmem150a	0.873441	0.00205167	0.0581368	transmembrane protein 150A
ENSMUSG00000029146	Snx17	0.871399	0.00356569	0.0874972	sorting nexin 17
ENSMUSG00000053226	Dand5	0.862074	0.00380182	0.0926943	DAN domain family member 5, BMP antagonist
ENSMUSG00000029345	Tfip11	0.858691	0.00284377	0.0726534	tuftelin interacting protein 11
ENSMUSG00000002985	Apoe	0.851089	0.0037532	0.0916263	apolipoprotein E
ENSMUSG00000047090	Tmem198b	0.847791	0.000542095	0.0230885	transmembrane protein 198b
ENSMUSG00000029703	Lrwd1	0.844393	0.00253038	0.0662469	leucine-rich repeats and WD repeat domain containing 1
ENSMUSG00000029624	Ptcd1	0.841171	0.00187923	0.0553399	pentatricopeptide repeat domain 1
ENSMUSG00000021273	Fdft1	0.837016	0.00127011	0.0399759	farnesyl diphosphate farnesyl transferase 1
ENSMUSG00000030587	2200002D01Rik	0.835928	0.00378651	0.0923604	RIKEN cDNA 2200002D01 gene
ENSMUSG00000026969	Fam166a	0.821975	0.00299086	0.0755664	family with sequence similarity 166, member A
ENSMUSG00000041309	Nkx6-2	0.821354	0.00398658	0.0964579	NK6 homeobox 2
ENSMUSG00000056342	Usp34	0.818525	0.00286555	0.0730467	ubiquitin specific peptidase 34
ENSMUSG00000045377	Tmem88	0.808475	0.00370058	0.0906515	transmembrane protein 88
ENSMUSG00000096935	1700113A16Rik	0.805591	0.00374869	0.0915903	RIKEN cDNA 1700113A16 gene
ENSMUSG00000087177	E130307A14Rik	0.781351	0.0030789	0.0774144	RIKEN cDNA E130307A14 gene
ENSMUSG00000023988	Bysl	0.760319	0.00257766	0.0669933	bystin-like
ENSMUSG00000019437	Tlcd1	0.67937	0.00181306	0.0537204	TLC domain containing 1
ENSMUSG00000026273	Mterf4	-0.770709	0.00305173	0.0768665	mitochondrial transcription termination factor 4
ENSMUSG00000038736	Nudcd1	-0.814221	0.00386521	0.0939591	NudC domain containing 1
ENSMUSG00000085457	1110046J04Rik	-0.85243	0.0033977	0.0841705	RIKEN cDNA 1110046J04 gene
ENSMUSG00000060029	4930473A02Rik	-0.876657	0.000968036	0.0326639	RIKEN cDNA 4930473A02 gene
ENSMUSG00000046110	Serinc4	-0.910778	0.000442209	0.0202742	serine incorporator 4
ENSMUSG00000084950	Gm5577	-0.915658	0.00146619	0.0451258	predicted gene 5577
ENSMUSG00000051355	Commd1	-0.915746	0.00290202	0.0737458	COMM domain containing 1
ENSMUSG00000085111	Ascl4	-0.933839	0.00161282	0.0484916	achaete-scute family bHLH transcription factor 4
ENSMUSG00000002102	Psmc3	-0.93551	0.00166694	0.0499348	proteasome (prosome, macropain) 26S subunit, ATPase 3
ENSMUSG00000093772	4931403E22Rik	-0.944208	0.00346778	0.0855725	RIKEN cDNA 4931403E22 gene
ENSMUSG00000020473	Aebp1	-0.962897	0.000596764	0.0231595	AE binding protein 1
ENSMUSG00000029208	Guf1	-0.973349	0.00112324	0.0371762	GUF1 homolog, GTPase
ENSMUSG00000005362	Crbn	-1.01039	0.0024737	0.0649413	cereblon
ENSMUSG00000027536	Chmp4c	-1.0172	0.00410504	0.0990306	charged multivesicular body protein 4C
ENSMUSG00000040407	Akap9	-1.01796	0.00353396	0.0867559	A kinase (PRKA) anchor protein (yotiao) 9
ENSMUSG00000018593	Sparc	-1.01911	0.000888805	0.0310734	secreted acidic cysteine rich glycoprotein
ENSMUSG00000001506	Col1a1	-1.01964	0.000291256	0.014331	collagen, type I, alpha 1
ENSMUSG00000021807	Rtraf	-1.02196	4.65901e-05	0.00306625	RNA transcription, translation and transport factor
ENSMUSG00000078700	D030028A08Rik	-1.02567	0.000920305	0.0319028	RIKEN cDNA D030028A08 gene
ENSMUSG00000033434	Gtpbp6	-1.03021	0.00105261	0.0350211	GTP binding protein 6 (putative)
ENSMUSG00000074203	G430095P16Rik	-1.03948	0.00212279	0.0596196	RIKEN cDNA G430095P16 gene
ENSMUSG00000041762	Gpr155	-1.05815	0.00105767	0.0351689	G protein-coupled receptor 155
ENSMUSG00000022223	Sdr39u1	-1.06137	0.000318317	0.0153973	short chain dehydrogenase/reductase family 39U, member 1
ENSMUSG00000074782	4833422C13Rik	-1.07151	0.002154	0.0604367	RIKEN cDNA 4833422C13 gene
ENSMUSG00000022816	Fstl1	-1.07736	0.00130231	0.0406476	follistatin-like 1
ENSMUSG00000057236	Rbbp4	-1.07864	0.000307703	0.0149854	retinoblastoma binding protein 4, chromatin remodeling factor
ENSMUSG00000003617	Cp	-1.08809	0.0037178	0.0909953	ceruloplasmin
ENSMUSG00000002020	Ltbp2	-1.10856	0.000468004	0.0207684	latent transforming growth factor beta binding protein 2
ENSMUSG00000074141	Il4i1	-1.11261	0.00182088	0.0539176	interleukin 4 induced 1
ENSMUSG00000036686	Cc2d1a	-1.12342	0.00358156	0.087849	coiled-coil and C2 domain containing 1A
ENSMUSG00000064363	ND4	-1.14005	0.000293851	0.0144214	NADH dehydrogenase subunit 4
ENSMUSG00000075704	Txnrd2	-1.15462	0.000955355	0.0323929	thioredoxin reductase 2
ENSMUSG00000059602	Syn3	-1.15547	7.73464e-06	0.000777982	synapsin III
ENSMUSG00000021477	Ctsl	-1.15641	0.00162131	0.0486699	cathepsin L
ENSMUSG00000001525	Tubb5	-1.15852	0.000726472	0.0273389	tubulin, beta 5 class I
ENSMUSG00000022548	Apod	-1.1914	0.00110883	0.0367206	apolipoprotein D
ENSMUSG00000028141	Oaz3	-1.19235	0.000297271	0.0145643	ornithine decarboxylase antizyme 3
ENSMUSG00000033705	Stard9	-1.19651	0.00391517	0.0950118	START domain containing 9
ENSMUSG00000047988	4933428G20Rik	-1.19934	0.000385632	0.0181762	RIKEN cDNA 4933428G20 gene
ENSMUSG00000020790	Ankfy1	-1.21672	0.00245031	0.0647676	ankyrin repeat and FYVE domain containing 1
ENSMUSG00000022443	Myh9	-1.23034	0.00014518	0.00795925	myosin, heavy polypeptide 9, non-muscle
ENSMUSG00000021518	Ptdss1	-1.23112	0.00120381	0.0394554	phosphatidylserine synthase 1
ENSMUSG00000026761	Orc4	-1.23231	0.000597191	0.0231603	origin recognition complex, subunit 4
ENSMUSG00000047692	4930533K18Rik	-1.23882	2.03781e-06	0.000247159	RIKEN cDNA 4930533K18 gene
ENSMUSG00000022037	Clu	-1.2404	0.00138434	0.0428237	clusterin
ENSMUSG00000049657	Zbtb5	-1.2495	0.00224419	0.0625374	zinc finger and BTB domain containing 5
ENSMUSG00000046688	Tifa	-1.25573	0.00196933	0.055998	TRAF-interacting protein with forkhead-associated domain
ENSMUSG00000000753	Serpinf1	-1.26038	0.000217055	0.0110218	serine (or cysteine) peptidase inhibitor, clade F, member 1
ENSMUSG00000020890	Gucy2e	-1.26073	0.000404461	0.0187695	guanylate cyclase 2e
ENSMUSG00000032562	Gnai2	-1.2621	0.000482404	0.0212802	guanine nucleotide binding protein (G protein), alpha inhibiting 2
ENSMUSG00000068039	Tcp1	-1.26654	1.27648e-06	0.000171506	t-complex protein 1
ENSMUSG00000027996	Sfrp2	-1.2697	0.00126666	0.0398894	secreted frizzled-related protein 2
ENSMUSG00000029001	Fbxo44	-1.27333	0.00148445	0.0455674	F-box protein 44
ENSMUSG00000087658	Hotairm1	-1.27573	0.000401074	0.018673	Hoxa transcript antisense RNA, myeloid-specific 1
ENSMUSG00000018474	Chd3	-1.27902	0.00120384	0.0394554	chromodomain helicase DNA binding protein 3
ENSMUSG00000067889	Sptbn2	-1.28765	0.000835728	0.0295798	spectrin beta, non-erythrocytic 2
ENSMUSG00000090069	Gm1604a	-1.28853	7.2953e-05	0.00441007	predicted gene 1604A
ENSMUSG00000028809	Srrm1	-1.29533	0.00237376	0.0634042	serine/arginine repetitive matrix 1
ENSMUSG00000060969	Irx1	-1.29619	0.000979741	0.0330004	Iroquois homeobox 1
ENSMUSG00000114382	Gm4814	-1.29903	0.00262606	0.0680346	predicted gene 4814
ENSMUSG00000025371	Chmp6	-1.2992	0.00303986	0.076635	charged multivesicular body protein 6
ENSMUSG00000028950	Tas1r1	-1.30771	0.00211344	0.0595186	taste receptor, type 1, member 1
ENSMUSG00000068606	Gm4841	-1.31349	0.0020609	0.0583694	predicted gene 4841
ENSMUSG00000059791	Nrm	-1.31453	8.21144e-05	0.00488632	nurim (nuclear envelope membrane protein)
ENSMUSG00000048897	Zfp710	-1.31738	0.000404191	0.0187695	zinc finger protein 710
ENSMUSG00000073407	Gm6034	-1.32465	0.000724574	0.0272854	predicted gene 6034
ENSMUSG00000097080	1700086O06Rik	-1.32879	0.00109331	0.0362908	RIKEN cDNA 1700086O06 gene
ENSMUSG00000031451	Gas6	-1.33187	2.93265e-05	0.00213372	growth arrest specific 6
ENSMUSG00000038415	Foxq1	-1.33506	0.000352166	0.0167509	forkhead box Q1
ENSMUSG00000086241	4930483K19Rik	-1.33796	0.000408189	0.0189271	RIKEN cDNA 4930483K19 gene
ENSMUSG00000041459	Tardbp	-1.33865	0.000853629	0.0300829	TAR DNA binding protein
ENSMUSG00000038535	Zfp280d	-1.33865	0.000853629	0.0300829	zinc finger protein 280D
ENSMUSG00000026950	Neb	-1.34041	0.00338595	0.0839157	nebulin
ENSMUSG00000049305	Ccdc71	-1.34749	0.000404181	0.0187695	coiled-coil domain containing 71
ENSMUSG00000019808	Adat2	-1.35728	0.00196844	0.055998	adenosine deaminase, tRNA-specific 2
ENSMUSG00000024087	Cyp1b1	-1.35969	0.000289283	0.0142543	cytochrome P450, family 1, subfamily b, polypeptide 1
ENSMUSG00000028188	Spata1	-1.36687	0.00114843	0.0378783	spermatogenesis associated 1
ENSMUSG00000026596	Abl2	-1.36991	0.00263392	0.0682072	v-abl Abelson murine leukemia viral oncogene 2 (arg, Abelson-related gene)
ENSMUSG00000003444	Med29	-1.37927	0.000266491	0.0132685	mediator complex subunit 29
ENSMUSG00000036181	H1f2	-1.38157	0.00317943	0.0796965	H1.2 linker histone, cluster member
ENSMUSG00000033379	Atp6v0b	-1.38292	0.00123725	0.0395642	ATPase, H+ transporting, lysosomal V0 subunit B
ENSMUSG00000024268	Celf4	-1.38694	0.00351462	0.0865043	CUGBP, Elav-like family member 4
ENSMUSG00000029060	Mib2	-1.38852	0.000536593	0.0230885	mindbomb E3 ubiquitin protein ligase 2
ENSMUSG00000025823	Pdia4	-1.39319	0.00113003	0.0373795	protein disulfide isomerase associated 4
ENSMUSG00000034675	Dbn1	-1.39325	0.00128821	0.0404787	drebrin 1
ENSMUSG00000021495	Fam193b	-1.39325	0.00128821	0.0404787	family with sequence similarity 193, member B
ENSMUSG00000038991	Txndc5	-1.39585	8.15864e-05	0.00487522	thioredoxin domain containing 5
ENSMUSG00000097583	6430590A07Rik	-1.40306	0.00110744	0.0366958	RIKEN cDNA 6430590A07 gene
ENSMUSG00000038368	Focad	-1.40521	1.80807e-06	0.000222327	focadhesin
ENSMUSG00000084960	B430010I23Rik	-1.40967	0.000289447	0.0142543	RIKEN cDNA B430010I23 gene
ENSMUSG00000000976	Heatr6	-1.41454	0.0018786	0.0553399	HEAT repeat containing 6
ENSMUSG00000041354	Rgl2	-1.42413	0.00125564	0.0395642	ral guanine nucleotide dissociation stimulator-like 2
ENSMUSG00000069227	Gprin1	-1.42529	0.00138458	0.0428237	G protein-regulated inducer of neurite outgrowth 1
ENSMUSG00000040390	Map3k10	-1.42662	0.00159884	0.0482236	mitogen-activated protein kinase kinase kinase 10
ENSMUSG00000014599	Csf1	-1.42976	0.000164921	0.00896408	colony stimulating factor 1 (macrophage)
ENSMUSG00000027955	Gask1b	-1.43204	0.000143362	0.00787471	golgi associated kinase 1B
ENSMUSG00000098721	Mir6357	-1.43332	0.000709598	0.0267921	microRNA 6357
ENSMUSG00000097129	4930507D05Rik	-1.43431	0.00295917	0.0748984	RIKEN cDNA 4930507D05 gene
ENSMUSG00000026385	Dbi	-1.43522	0.00237074	0.0634042	diazepam binding inhibitor
ENSMUSG00000087231	E230016M11Rik	-1.44802	8.61483e-06	0.000838383	RIKEN cDNA E230016M11 gene
ENSMUSG00000050288	Fzd2	-1.45318	0.00235109	0.0634042	frizzled class receptor 2
ENSMUSG00000025278	Flnb	-1.45349	0.00185251	0.0547756	filamin, beta
ENSMUSG00000027168	Pax6	-1.45385	0.00259172	0.0672681	paired box 6
ENSMUSG00000031402	Mpp1	-1.45861	0.000931759	0.0319028	membrane protein, palmitoylated
ENSMUSG00000027603	Ggt7	-1.4592	0.00391364	0.0950118	gamma-glutamyltransferase 7
ENSMUSG00000084925	1810062O18Rik	-1.46115	0.000209499	0.0107431	RIKEN cDNA 1810062O18 gene
ENSMUSG00000020120	Plek	-1.46705	0.00130444	0.0406476	pleckstrin
ENSMUSG00000039068	Zzz3	-1.46898	0.000312196	0.0151832	zinc finger, ZZ domain containing 3
ENSMUSG00000020680	Taf15	-1.47322	0.000781613	0.0287177	TATA-box binding protein associated factor 15
ENSMUSG00000020472	Zkscan17	-1.47689	0.000394491	0.0184266	zinc finger with KRAB and SCAN domains 17
ENSMUSG00000031353	Rbbp7	-1.47972	0.00215387	0.0604367	retinoblastoma binding protein 7, chromatin remodeling factor
ENSMUSG00000034269	Setd5	-1.4859	0.00330418	0.0823926	SET domain containing 5
ENSMUSG00000053477	Tcf4	-1.48632	0.0033399	0.0828103	transcription factor 4
ENSMUSG00000045763	Basp1	-1.48752	3.93521e-06	0.000431484	brain abundant, membrane attached signal protein 1
ENSMUSG00000032366	Tpm1	-1.49042	0.000302305	0.0147476	tropomyosin 1, alpha
ENSMUSG00000021824	Ap3m1	-1.50202	7.03852e-09	2.02052e-06	adaptor-related protein complex 3, mu 1 subunit
ENSMUSG00000020520	Galnt10	-1.50918	0.00277876	0.0713115	polypeptide N-acetylgalactosaminyltransferase 10
ENSMUSG00000024780	Cdc37l1	-1.51348	1.80558e-05	0.00149921	cell division cycle 37-like 1
ENSMUSG00000028229	Rmdn1	-1.51506	6.22449e-05	0.00397741	regulator of microtubule dynamics 1
ENSMUSG00000013419	Zfp651	-1.5154	0.000834802	0.0295654	zinc finger protein 651
ENSMUSG00000073598	Smim33	-1.52105	3.44344e-06	0.000381221	small integral membrane protein 33
ENSMUSG00000015653	Steap2	-1.52217	0.00176024	0.0523999	six transmembrane epithelial antigen of prostate 2
ENSMUSG00000025607	Copg2	-1.52231	0.00022121	0.0111943	coatomer protein complex, subunit gamma 2
ENSMUSG00000020053	Igf1	-1.52637	0.00119977	0.0393896	insulin-like growth factor 1
ENSMUSG00000074577	Ripor3	-1.52637	0.00119977	0.0393896	RIPOR family member 3
ENSMUSG00000062683	Atp5g2	-1.52929	0.00397136	0.0961306	ATP synthase, H+ transporting, mitochondrial F0 complex, subunit C2 (subunit 9)
ENSMUSG00000092353	Gm3363	-1.52929	0.00397136	0.0961306	predicted gene 3363
ENSMUSG00000058013	Septin11	-1.52929	0.00397136	0.0961306	septin 11
ENSMUSG00000006931	P3h4	-1.52963	0.00326101	0.0816337	prolyl 3-hydroxylase family member 4 (non-enzymatic)
ENSMUSG00000042320	Prox2	-1.5312	0.00353197	0.0867442	prospero homeobox 2
ENSMUSG00000038503	Mesd	-1.53449	0.00281979	0.0722994	mesoderm development LRP chaperone
ENSMUSG00000031762	Mt2	-1.53622	0.000326535	0.0157503	metallothionein 2
ENSMUSG00000044350	Lacc1	-1.53668	0.000379424	0.017928	laccase domain containing 1
ENSMUSG00000034205	Loxl2	-1.53702	0.000134708	0.00747119	lysyl oxidase-like 2
ENSMUSG00000030748	Il4ra	-1.54147	1.5226e-05	0.0013819	interleukin 4 receptor, alpha
ENSMUSG00000033159	Cnppd1	-1.54585	0.000278929	0.0137838	cyclin Pas1/PHO80 domain containing 1
ENSMUSG00000015093	Clic3	-1.54979	0.00132974	0.0412841	chloride intracellular channel 3
ENSMUSG00000026626	Ppp2r5a	-1.55114	0.00131103	0.0407919	protein phosphatase 2, regulatory subunit B', alpha
ENSMUSG00000004637	Wwox	-1.55114	0.00131103	0.0407919	WW domain-containing oxidoreductase
ENSMUSG00000019777	Hdac2	-1.5553	0.00012904	0.00722273	histone deacetylase 2
ENSMUSG00000028780	Sema3c	-1.55662	0.000312562	0.0151832	sema domain, immunoglobulin domain (Ig), short basic domain, secreted, (semaphorin) 3C
ENSMUSG00000031812	Map1lc3b	-1.56011	0.000358153	0.0170074	microtubule-associated protein 1 light chain 3 beta
ENSMUSG00000031400	G6pdx	-1.56311	0.000517983	0.0226053	glucose-6-phosphate dehydrogenase X-linked
ENSMUSG00000043782	Bicdl2	-1.56331	0.00340625	0.0843456	BICD family like cargo adaptor 2
ENSMUSG00000089781	Gm15756	-1.5693	1.1798e-07	2.30813e-05	predicted gene 15756
ENSMUSG00000029672	Fam3c	-1.57045	0.00292425	0.0742117	FAM3 metabolism regulating signaling molecule C
ENSMUSG00000018893	Mb	-1.57045	0.00292425	0.0742117	myoglobin
ENSMUSG00000038371	Sbf2	-1.57045	0.00292425	0.0742117	SET binding factor 2
ENSMUSG00000029238	Clock	-1.57068	0.00113679	0.037581	circadian locomotor output cycles kaput
ENSMUSG00000034245	Hdac11	-1.57188	0.000696437	0.0263474	histone deacetylase 11
ENSMUSG00000107504	Gm35549	-1.5719	0.00211229	0.0595186	predicted gene, 35549
ENSMUSG00000021248	Tmed10	-1.5719	0.00211229	0.0595186	transmembrane p24 trafficking protein 10
ENSMUSG00000022537	Tmem44	-1.57935	0.00171178	0.0511706	transmembrane protein 44
ENSMUSG00000090957	Gm7535	-1.58316	0.00189983	0.0553399	non-SMC condensin II complex, subunit H2 pseudogene
ENSMUSG00000025224	Gbf1	-1.58374	0.00285339	0.072769	golgi-specific brefeldin A-resistance factor 1
ENSMUSG00000027316	Gfra4	-1.58374	0.00285339	0.072769	glial cell line derived neurotrophic factor family receptor alpha 4
ENSMUSG00000041598	Cdc42ep4	-1.58479	0.00153158	0.0465238	CDC42 effector protein (Rho GTPase binding) 4
ENSMUSG00000099146	0610031O16Rik	-1.58489	0.000931322	0.0319028	RIKEN cDNA 0610031O16 gene
ENSMUSG00000038014	Fam120a	-1.58651	0.00383921	0.0934465	family with sequence similarity 120, member A
ENSMUSG00000039234	Sec24d	-1.58651	0.00383921	0.0934465	Sec24 related gene family, member D (S. cerevisiae)
ENSMUSG00000064264	Zfp428	-1.58651	0.00383921	0.0934465	zinc finger protein 428
ENSMUSG00000031403	Dkc1	-1.58995	0.00284065	0.0726064	dyskeratosis congenita 1, dyskerin
ENSMUSG00000028034	Fubp1	-1.58995	0.00284065	0.0726064	far upstream element (FUSE) binding protein 1
ENSMUSG00000026478	Lamc1	-1.58995	0.00284065	0.0726064	laminin, gamma 1
ENSMUSG00000056290	Ms4a4b	-1.58995	0.00284065	0.0726064	membrane-spanning 4-domains, subfamily A, member 4B
ENSMUSG00000038248	Sobp	-1.58995	0.00284065	0.0726064	sine oculis binding protein
ENSMUSG00000028073	Pear1	-1.59605	0.00141707	0.0437105	platelet endothelial aggregation receptor 1
ENSMUSG00000051048	P4ha3	-1.59977	2.36379e-05	0.00176746	procollagen-proline, 2-oxoglutarate 4-dioxygenase (proline 4-hydroxylase), alpha polypeptide III
ENSMUSG00000019880	Rspo3	-1.60445	0.00252279	0.0660784	R-spondin 3
ENSMUSG00000032376	Usp3	-1.60682	9.84876e-05	0.00573251	ubiquitin specific peptidase 3
ENSMUSG00000055401	Fbxo6	-1.60959	0.000513635	0.0225187	F-box protein 6
ENSMUSG00000001416	Cct3	-1.61105	0.0013285	0.0412679	chaperonin containing Tcp1, subunit 3 (gamma)
ENSMUSG00000078190	Dnm3os	-1.61105	0.0013285	0.0412679	dynamin 3, opposite strand
ENSMUSG00000002699	Lcp2	-1.61105	0.0013285	0.0412679	lymphocyte cytosolic protein 2
ENSMUSG00000059734	Ndufs8	-1.61118	0.00330519	0.0823926	NADH:ubiquinone oxidoreductase core subunit S8
ENSMUSG00000035754	Wdr18	-1.61118	0.00330519	0.0823926	WD repeat domain 18
ENSMUSG00000027864	Ptgfrn	-1.61199	0.00123499	0.0395642	prostaglandin F2 receptor negative regulator
ENSMUSG00000021224	Numb	-1.61691	6.98811e-05	0.00425282	NUMB endocytic adaptor protein
ENSMUSG00000030541	Idh2	-1.62214	0.0025652	0.0667912	isocitrate dehydrogenase 2 (NADP+), mitochondrial
ENSMUSG00000020282	Rhbdf1	-1.62214	0.0025652	0.0667912	rhomboid 5 homolog 1
ENSMUSG00000090150	Acad11	-1.62293	8.78979e-06	0.000853955	acyl-Coenzyme A dehydrogenase family, member 11
ENSMUSG00000022665	Ccdc80	-1.62379	1.54593e-06	0.000193939	coiled-coil domain containing 80
ENSMUSG00000026888	Grb14	-1.62699	0.000167895	0.00910842	growth factor receptor bound protein 14
ENSMUSG00000036545	Adamts2	-1.62812	2.68927e-05	0.00198229	a disintegrin-like and metallopeptidase (reprolysin type) with thrombospondin type 1 motif, 2
ENSMUSG00000097768	2310043M15Rik	-1.63164	7.19277e-06	0.000744373	RIKEN cDNA 2310043M15 gene
ENSMUSG00000050931	Sgms2	-1.63171	0.00276	0.0709257	sphingomyelin synthase 2
ENSMUSG00000030306	Tmtc1	-1.63171	0.00276	0.0709257	transmembrane and tetratricopeptide repeat containing 1
ENSMUSG00000060509	Xcr1	-1.63171	0.00276	0.0709257	chemokine (C motif) receptor 1
ENSMUSG00000018796	Acsl1	-1.63307	0.00238518	0.0634042	acyl-CoA synthetase long-chain family member 1
ENSMUSG00000070469	Adamtsl3	-1.63307	0.00238518	0.0634042	ADAMTS-like 3
ENSMUSG00000029094	Afap1	-1.63307	0.00238518	0.0634042	actin filament associated protein 1
ENSMUSG00000014747	Ankrd53	-1.63307	0.00238518	0.0634042	ankyrin repeat domain 53
ENSMUSG00000097119	B230354K17Rik	-1.63307	0.00238518	0.0634042	RIKEN cDNA B230354K17 gene
ENSMUSG00000072964	Bhlhb9	-1.63307	0.00238518	0.0634042	basic helix-loop-helix domain containing, class B9
ENSMUSG00000101581	C430002N11Rik	-1.63307	0.00238518	0.0634042	RIKEN cDNA C430002N11 gene
ENSMUSG00000039989	Cbx4	-1.63307	0.00238518	0.0634042	chromobox 4
ENSMUSG00000059554	Ccdc28a	-1.63307	0.00238518	0.0634042	coiled-coil domain containing 28A
ENSMUSG00000062074	Ccn6	-1.63307	0.00238518	0.0634042	cellular communication network factor 6
ENSMUSG00000002068	Ccne1	-1.63307	0.00238518	0.0634042	cyclin E1
ENSMUSG00000004843	Chmp2b	-1.63307	0.00238518	0.0634042	charged multivesicular body protein 2B
ENSMUSG00000001774	Chordc1	-1.63307	0.00238518	0.0634042	cysteine and histidine-rich domain (CHORD)-containing, zinc-binding protein 1
ENSMUSG00000031979	Cog2	-1.63307	0.00238518	0.0634042	component of oligomeric golgi complex 2
ENSMUSG00000027166	Dnajc24	-1.63307	0.00238518	0.0634042	DnaJ heat shock protein family (Hsp40) member C24
ENSMUSG00000034210	Efcab14	-1.63307	0.00238518	0.0634042	EF-hand calcium binding domain 14
ENSMUSG00000019978	Epb41l2	-1.63307	0.00238518	0.0634042	erythrocyte membrane protein band 4.1 like 2
ENSMUSG00000029869	Ephb6	-1.63307	0.00238518	0.0634042	Eph receptor B6
ENSMUSG00000087385	Frg2f1	-1.63307	0.00238518	0.0634042	FSHD region gene 2 family member 1
ENSMUSG00000048285	Frmd6	-1.63307	0.00238518	0.0634042	FERM domain containing 6
ENSMUSG00000038372	Gmds	-1.63307	0.00238518	0.0634042	GDP-mannose 4, 6-dehydratase
ENSMUSG00000032329	Hmg20a	-1.63307	0.00238518	0.0634042	high mobility group 20A
ENSMUSG00000093930	Hmgcs1	-1.63307	0.00238518	0.0634042	3-hydroxy-3-methylglutaryl-Coenzyme A synthase 1
ENSMUSG00000026608	Kctd3	-1.63307	0.00238518	0.0634042	potassium channel tetramerisation domain containing 3
ENSMUSG00000028790	Khdrbs1	-1.63307	0.00238518	0.0634042	KH domain containing, RNA binding, signal transduction associated 1
ENSMUSG00000020451	Limk2	-1.63307	0.00238518	0.0634042	LIM motif-containing protein kinase 2
ENSMUSG00000042428	Mgat3	-1.63307	0.00238518	0.0634042	mannoside acetylglucosaminyltransferase 3
ENSMUSG00000008540	Mgst1	-1.63307	0.00238518	0.0634042	microsomal glutathione S-transferase 1
ENSMUSG00000020000	Moxd1	-1.63307	0.00238518	0.0634042	monooxygenase, DBH-like 1
ENSMUSG00000022054	Nefm	-1.63307	0.00238518	0.0634042	neurofilament, medium polypeptide
ENSMUSG00000021710	Nln	-1.63307	0.00238518	0.0634042	neurolysin (metallopeptidase M3 family)
ENSMUSG00000027787	Nmd3	-1.63307	0.00238518	0.0634042	NMD3 ribosome export adaptor
ENSMUSG00000021775	Nr1d2	-1.63307	0.00238518	0.0634042	nuclear receptor subfamily 1, group D, member 2
ENSMUSG00000039747	Orai2	-1.63307	0.00238518	0.0634042	ORAI calcium release-activated calcium modulator 2
ENSMUSG00000021111	Papola	-1.63307	0.00238518	0.0634042	poly (A) polymerase alpha
ENSMUSG00000049225	Pdp1	-1.63307	0.00238518	0.0634042	pyruvate dehydrogenase phosphatase catalytic subunit 1
ENSMUSG00000026773	Pfkfb3	-1.63307	0.00238518	0.0634042	6-phosphofructo-2-kinase/fructose-2,6-biphosphatase 3
ENSMUSG00000030231	Plekha5	-1.63307	0.00238518	0.0634042	pleckstrin homology domain containing, family A member 5
ENSMUSG00000052609	Plekhg3	-1.63307	0.00238518	0.0634042	pleckstrin homology domain containing, family G (with RhoGef domain) member 3
ENSMUSG00000030880	Polr3e	-1.63307	0.00238518	0.0634042	polymerase (RNA) III (DNA directed) polypeptide E
ENSMUSG00000078652	Psme3	-1.63307	0.00238518	0.0634042	proteaseome (prosome, macropain) activator subunit 3 (PA28 gamma, Ki)
ENSMUSG00000040423	Rc3h1	-1.63307	0.00238518	0.0634042	RING CCCH (C3H) domains 1
ENSMUSG00000050310	Rictor	-1.63307	0.00238518	0.0634042	RPTOR independent companion of MTOR, complex 2
ENSMUSG00000028557	Rnf11	-1.63307	0.00238518	0.0634042	ring finger protein 11
ENSMUSG00000035696	Rnf38	-1.63307	0.00238518	0.0634042	ring finger protein 38
ENSMUSG00000031246	Sh3bgrl	-1.63307	0.00238518	0.0634042	SH3-binding domain glutamic acid-rich protein like
ENSMUSG00000059182	Skap2	-1.63307	0.00238518	0.0634042	src family associated phosphoprotein 2
ENSMUSG00000032449	Slc25a36	-1.63307	0.00238518	0.0634042	solute carrier family 25, member 36
ENSMUSG00000005656	Snx6	-1.63307	0.00238518	0.0634042	sorting nexin 6
ENSMUSG00000033439	Trmt13	-1.63307	0.00238518	0.0634042	tRNA methyltransferase 13
ENSMUSG00000030061	Uba3	-1.63307	0.00238518	0.0634042	ubiquitin-like modifier activating enzyme 3
ENSMUSG00000028456	Unc13b	-1.63307	0.00238518	0.0634042	unc-13 homolog B
ENSMUSG00000018377	Vezf1	-1.63307	0.00238518	0.0634042	vascular endothelial zinc finger 1
ENSMUSG00000045374	Wdr81	-1.63307	0.00238518	0.0634042	WD repeat domain 81
ENSMUSG00000049672	Zbtb14	-1.63307	0.00238518	0.0634042	zinc finger and BTB domain containing 14
ENSMUSG00000029127	Zbtb49	-1.63307	0.00238518	0.0634042	zinc finger and BTB domain containing 49
ENSMUSG00000015597	Zfp318	-1.63307	0.00238518	0.0634042	zinc finger protein 318
ENSMUSG00000069727	Zfp975	-1.63307	0.00238518	0.0634042	zinc finger protein 975
ENSMUSG00000054715	Zscan22	-1.63307	0.00238518	0.0634042	zinc finger and SCAN domain containing 22
ENSMUSG00000029119	Man2b2	-1.63382	3.32374e-05	0.00229555	mannosidase 2, alpha B2
ENSMUSG00000061972	Or1o4	-1.63643	0.000623156	0.0239466	olfactory receptor family 1 subfamily O member 4
ENSMUSG00000031750	Il34	-1.64338	0.000114313	0.00652372	interleukin 34
ENSMUSG00000005124	Ccn4	-1.64693	0.00178472	0.0529631	cellular communication network factor 4
ENSMUSG00000070371	Prss36	-1.64693	0.00178472	0.0529631	protease, serine 36
ENSMUSG00000032580	Rbm5	-1.64693	0.00178472	0.0529631	RNA binding motif protein 5
ENSMUSG00000026353	Ubxn4	-1.64693	0.00178472	0.0529631	UBX domain protein 4
ENSMUSG00000008200	Fnbp4	-1.64762	0.00175112	0.0521556	formin binding protein 4
ENSMUSG00000042804	Gpr153	-1.64762	0.00175112	0.0521556	G protein-coupled receptor 153
ENSMUSG00000058818	Pirb	-1.64846	0.000980976	0.0330225	paired Ig-like receptor B
ENSMUSG00000020544	Cox11	-1.64979	0.00193334	0.0553399	cytochrome c oxidase assembly protein 11, copper chaperone
ENSMUSG00000031558	Slit2	-1.64979	0.00193334	0.0553399	slit guidance ligand 2
ENSMUSG00000063382	Bcl9l	-1.65106	8.56785e-05	0.00505105	B cell CLL/lymphoma 9-like
ENSMUSG00000020955	Ap4s1	-1.65616	0.00206332	0.05838	adaptor-related protein complex AP-4, sigma 1
ENSMUSG00000100005	B130024G19Rik	-1.65906	0.00246172	0.0647676	RIKEN cDNA B130024G19 gene
ENSMUSG00000070493	Chchd2	-1.65906	0.00246172	0.0647676	coiled-coil-helix-coiled-coil-helix domain containing 2
ENSMUSG00000056174	Col8a2	-1.65906	0.00246172	0.0647676	collagen, type VIII, alpha 2
ENSMUSG00000037852	Cpe	-1.65906	0.00246172	0.0647676	carboxypeptidase E
ENSMUSG00000029247	Paics	-1.65906	0.00246172	0.0647676	phosphoribosylaminoimidazole carboxylase, phosphoribosylaminoribosylaminoimidazole, succinocarboxamide synthetase
ENSMUSG00000022948	Setd4	-1.65906	0.00246172	0.0647676	SET domain containing 4
ENSMUSG00000055865	Tafa3	-1.65906	0.00246172	0.0647676	TAFA chemokine like family member 3
ENSMUSG00000043090	Zfp866	-1.65906	0.00246172	0.0647676	zinc finger protein 866
ENSMUSG00000068699	Flnc	-1.65972	0.000905201	0.0315693	filamin C, gamma
ENSMUSG00000040850	Psme4	-1.65972	0.000905201	0.0315693	proteasome (prosome, macropain) activator subunit 4
ENSMUSG00000031824	6430548M08Rik	-1.66207	0.00194425	0.0553399	RIKEN cDNA 6430548M08 gene
ENSMUSG00000112765	9430078K24Rik	-1.66207	0.00194425	0.0553399	RIKEN cDNA 9430078K24 gene
ENSMUSG00000092210	A930009A15Rik	-1.66207	0.00194425	0.0553399	RIKEN cDNA A930009A15 gene
ENSMUSG00000020333	Acsl6	-1.66207	0.00194425	0.0553399	acyl-CoA synthetase long-chain family member 6
ENSMUSG00000030168	Adipor2	-1.66207	0.00194425	0.0553399	adiponectin receptor 2
ENSMUSG00000035262	Amh	-1.66207	0.00194425	0.0553399	anti-Mullerian hormone
ENSMUSG00000072115	Ang	-1.66207	0.00194425	0.0553399	angiogenin, ribonuclease, RNase A family, 5
ENSMUSG00000067851	Arfgef1	-1.66207	0.00194425	0.0553399	ADP-ribosylation factor guanine nucleotide-exchange factor 1(brefeldin A-inhibited)
ENSMUSG00000031575	Ash2l	-1.66207	0.00194425	0.0553399	ASH2 like histone lysine methyltransferase complex subunit
ENSMUSG00000034780	B3galt1	-1.66207	0.00194425	0.0553399	UDP-Gal:betaGlcNAc beta 1,3-galactosyltransferase, polypeptide 1
ENSMUSG00000005338	Cadm3	-1.66207	0.00194425	0.0553399	cell adhesion molecule 3
ENSMUSG00000033486	Catsper2	-1.66207	0.00194425	0.0553399	cation channel, sperm associated 2
ENSMUSG00000047710	Champ1	-1.66207	0.00194425	0.0553399	chromosome alignment maintaining phosphoprotein 1
ENSMUSG00000026253	Chrng	-1.66207	0.00194425	0.0553399	cholinergic receptor, nicotinic, gamma polypeptide
ENSMUSG00000032578	Cish	-1.66207	0.00194425	0.0553399	cytokine inducible SH2-containing protein
ENSMUSG00000036513	Commd2	-1.66207	0.00194425	0.0553399	COMM domain containing 2
ENSMUSG00000042340	Ctf1	-1.66207	0.00194425	0.0553399	cardiotrophin 1
ENSMUSG00000026975	Dph7	-1.66207	0.00194425	0.0553399	diphthamine biosynethesis 7
ENSMUSG00000024253	Dync2li1	-1.66207	0.00194425	0.0553399	dynein cytoplasmic 2 light intermediate chain 1
ENSMUSG00000025059	Gk	-1.66207	0.00194425	0.0553399	glycerol kinase
ENSMUSG00000083622	Gm15570	-1.66207	0.00194425	0.0553399	ribosomal protein L14 pseudogene
ENSMUSG00000119862	Gm25328	-1.66207	0.00194425	0.0553399	predicted gene, 25328
ENSMUSG00000064525	Gm26440	-1.66207	0.00194425	0.0553399	predicted gene, 26440
ENSMUSG00000099842	Gm4034	-1.66207	0.00194425	0.0553399	predicted gene 4034
ENSMUSG00000029798	Herc6	-1.66207	0.00194425	0.0553399	hect domain and RLD 6
ENSMUSG00000056999	Ide	-1.66207	0.00194425	0.0553399	insulin degrading enzyme
ENSMUSG00000037579	Kcnh3	-1.66207	0.00194425	0.0553399	potassium voltage-gated channel, subfamily H (eag-related), member 3
ENSMUSG00000048450	Msx1	-1.66207	0.00194425	0.0553399	msh homeobox 1
ENSMUSG00000021223	Papln	-1.66207	0.00194425	0.0553399	papilin, proteoglycan-like sulfated glycoprotein
ENSMUSG00000038542	Pcid2	-1.66207	0.00194425	0.0553399	PCI domain containing 2
ENSMUSG00000038425	Poli	-1.66207	0.00194425	0.0553399	polymerase (DNA directed), iota
ENSMUSG00000037643	Prkci	-1.66207	0.00194425	0.0553399	protein kinase C, iota
ENSMUSG00000040121	Rep15	-1.66207	0.00194425	0.0553399	RAB15 effector protein
ENSMUSG00000059810	Rgs3	-1.66207	0.00194425	0.0553399	regulator of G-protein signaling 3
ENSMUSG00000060487	Samd5	-1.66207	0.00194425	0.0553399	sterile alpha motif domain containing 5
ENSMUSG00000027639	Samhd1	-1.66207	0.00194425	0.0553399	SAM domain and HD domain, 1
ENSMUSG00000040364	Sec1	-1.66207	0.00194425	0.0553399	secretory blood group 1
ENSMUSG00000068877	Selenbp2	-1.66207	0.00194425	0.0553399	selenium binding protein 2
ENSMUSG00000079012	Serpina3m	-1.66207	0.00194425	0.0553399	serine (or cysteine) peptidase inhibitor, clade A, member 3M
ENSMUSG00000024036	Slc37a1	-1.66207	0.00194425	0.0553399	solute carrier family 37 (glycerol-3-phosphate transporter), member 1
ENSMUSG00000091264	Smim13	-1.66207	0.00194425	0.0553399	small integral membrane protein 13
ENSMUSG00000027351	Spred1	-1.66207	0.00194425	0.0553399	sprouty protein with EVH-1 domain 1, related sequence
ENSMUSG00000018865	Sult4a1	-1.66207	0.00194425	0.0553399	sulfotransferase family 4A, member 1
ENSMUSG00000070394	Tmem256	-1.66207	0.00194425	0.0553399	transmembrane protein 256
ENSMUSG00000071340	Trappc3l	-1.66207	0.00194425	0.0553399	trafficking protein particle complex 3 like
ENSMUSG00000022386	Trmu	-1.66207	0.00194425	0.0553399	tRNA 5-methylaminomethyl-2-thiouridylate methyltransferase
ENSMUSG00000039485	Tspyl4	-1.66207	0.00194425	0.0553399	TSPY-like 4
ENSMUSG00000086058	Unc45bos	-1.66207	0.00194425	0.0553399	unc-45 myosin chaperone B, opposite strand
ENSMUSG00000073434	Wdr90	-1.66207	0.00194425	0.0553399	WD repeat domain 90
ENSMUSG00000030093	Wnt7a	-1.66207	0.00194425	0.0553399	wingless-type MMTV integration site family, member 7A
ENSMUSG00000075600	Zc3h3	-1.66207	0.00194425	0.0553399	zinc finger CCCH type containing 3
ENSMUSG00000074733	Zfp950	-1.66207	0.00194425	0.0553399	zinc finger protein 950
ENSMUSG00000019432	Ddx39b	-1.6623	0.000913745	0.0318313	DEAD box helicase 39b
ENSMUSG00000049932	H2ax	-1.66294	0.00160903	0.048403	H2A.X variant histone
ENSMUSG00000042719	Naa25	-1.66294	0.00160903	0.048403	N(alpha)-acetyltransferase 25, NatB auxiliary subunit
ENSMUSG00000028902	Sf3a3	-1.66294	0.00160903	0.048403	splicing factor 3a, subunit 3
ENSMUSG00000039492	Ccdc27	-1.66613	8.71941e-05	0.00512454	coiled-coil domain containing 27
ENSMUSG00000027455	Nsfl1c	-1.67175	0.00201681	0.0572341	NSFL1 (p97) cofactor (p47)
ENSMUSG00000024529	Lox	-1.67709	5.12476e-06	0.000549263	lysyl oxidase
ENSMUSG00000026842	Abl1	-1.67847	0.0017177	0.0513207	c-abl oncogene 1, non-receptor tyrosine kinase
ENSMUSG00000034163	Zfc3h1	-1.68148	0.00109673	0.036383	zinc finger, C3H1-type containing
ENSMUSG00000009114	2610028H24Rik	-1.68337	8.86361e-05	0.00520393	RIKEN cDNA 2610028H24 gene
ENSMUSG00000115723	1700087M22Rik	-1.68372	0.00211815	0.0595186	RIKEN cDNA 1700087M22 gene
ENSMUSG00000025533	Asl	-1.68372	0.00211815	0.0595186	argininosuccinate lyase
ENSMUSG00000116138	C030006K11Rik	-1.68372	0.00211815	0.0595186	RIKEN cDNA C030006K11 gene
ENSMUSG00000118263	Gm42064	-1.68372	0.00211815	0.0595186	predicted gene, 42064
ENSMUSG00000038412	Higd1a	-1.68372	0.00211815	0.0595186	HIG1 domain family, member 1A
ENSMUSG00000072707	Or2t1	-1.68372	0.00211815	0.0595186	olfactory receptor family 2 subfamily T member 1
ENSMUSG00000032068	Plet1	-1.68372	0.00211815	0.0595186	placenta expressed transcript 1
ENSMUSG00000059406	Tmprss9	-1.68372	0.00211815	0.0595186	transmembrane protease, serine 9
ENSMUSG00000045482	Trrap	-1.68372	0.00211815	0.0595186	transformation/transcription domain-associated protein
ENSMUSG00000063696	Gm8730	-1.68638	0.0014677	0.0451258	ribosomal protein, large, P0 pseudogene
ENSMUSG00000066829	Zfp810	-1.68638	0.0014677	0.0451258	zinc finger protein 810
ENSMUSG00000075410	Prcd	-1.68973	0.000266642	0.0132685	photoreceptor disc component
ENSMUSG00000031849	Comp	-1.69491	1.32484e-06	0.000173585	cartilage oligomeric matrix protein
ENSMUSG00000023885	Thbs2	-1.70102	7.05088e-06	0.000731014	thrombospondin 2
ENSMUSG00000098362	Mir130c	-1.70165	0.000166255	0.00902801	microRNA 130c
ENSMUSG00000029149	Krtcap3	-1.70411	0.000606792	0.0235007	keratinocyte associated protein 3
ENSMUSG00000096965	3300005D01Rik	-1.70864	0.00153353	0.0465238	RIKEN cDNA 3300005D01 gene
ENSMUSG00000031508	Ankrd10	-1.70864	0.00153353	0.0465238	ankyrin repeat domain 10
ENSMUSG00000037486	Asxl2	-1.70864	0.00153353	0.0465238	ASXL transcriptional regulator 2
ENSMUSG00000038057	Dbil5	-1.70864	0.00153353	0.0465238	diazepam binding inhibitor-like 5
ENSMUSG00000024456	Diaph1	-1.70864	0.00153353	0.0465238	diaphanous related formin 1
ENSMUSG00000062762	Ei24	-1.70864	0.00153353	0.0465238	etoposide induced 2.4 mRNA
ENSMUSG00000029861	Fam131b	-1.70864	0.00153353	0.0465238	family with sequence similarity 131, member B
ENSMUSG00000041638	Gcn1	-1.70864	0.00153353	0.0465238	GCN1 activator of EIF2AK4
ENSMUSG00000070305	Mpzl3	-1.70864	0.00153353	0.0465238	myelin protein zero-like 3
ENSMUSG00000030934	Oat	-1.70864	0.00153353	0.0465238	ornithine aminotransferase
ENSMUSG00000081094	Rpl19-ps11	-1.70864	0.00153353	0.0465238	ribosomal protein L19, pseudogene 11
ENSMUSG00000024349	Sting1	-1.70864	0.00153353	0.0465238	stimulator of interferon response cGAMP interactor 1
ENSMUSG00000026213	Stk11ip	-1.70864	0.00153353	0.0465238	serine/threonine kinase 11 interacting protein
ENSMUSG00000006342	Susd2	-1.70864	0.00153353	0.0465238	sushi domain containing 2
ENSMUSG00000079317	Trappc2	-1.70864	0.00153353	0.0465238	trafficking protein particle complex 2
ENSMUSG00000021127	Zfp36l1	-1.70864	0.00153353	0.0465238	zinc finger protein 36, C3H type-like 1
ENSMUSG00000041205	Map6d1	-1.71248	0.00203466	0.0577119	MAP6 domain containing 1
ENSMUSG00000066892	Fbxl12	-1.71511	7.5522e-07	0.000114437	F-box and leucine-rich repeat protein 12
ENSMUSG00000056121	Fez2	-1.71704	1.54809e-06	0.000193939	fasciculation and elongation protein zeta 2 (zygin II)
ENSMUSG00000003992	Ssbp2	-1.71731	0.000134877	0.0074733	single-stranded DNA binding protein 2
ENSMUSG00000021756	Il6st	-1.7184	5.66624e-05	0.00365296	interleukin 6 signal transducer
ENSMUSG00000037791	Phf12	-1.72305	0.000182594	0.00949124	PHD finger protein 12
ENSMUSG00000046378	Asphd1	-1.73015	0.000737886	0.0276773	aspartate beta-hydroxylase domain containing 1
ENSMUSG00000018906	P4ha2	-1.73015	0.000737886	0.0276773	procollagen-proline, 2-oxoglutarate 4-dioxygenase (proline 4-hydroxylase), alpha II polypeptide
ENSMUSG00000079419	Ms4a6c	-1.7321	0.000108309	0.00621837	membrane-spanning 4-domains, subfamily A, member 6C
ENSMUSG00000117427	Gm36199	-1.73514	0.000129334	0.00722273	predicted gene, 36199
ENSMUSG00000037405	Icam1	-1.7355	0.000468268	0.0207684	intercellular adhesion molecule 1
ENSMUSG00000002486	Tchp	-1.7355	0.000468268	0.0207684	trichoplein, keratin filament binding
ENSMUSG00000095432	Zfp748	-1.73737	0.000955385	0.0323929	zinc finger protein 748
ENSMUSG00000026042	Col5a2	-1.73842	0.000784289	0.0287177	collagen, type V, alpha 2
ENSMUSG00000062515	Fabp4	-1.73953	0.00047232	0.0209161	fatty acid binding protein 4, adipocyte
ENSMUSG00000021109	Hif1a	-1.74238	0.000948491	0.0322905	hypoxia inducible factor 1, alpha subunit
ENSMUSG00000020737	Jpt1	-1.74238	0.000948491	0.0322905	Jupiter microtubule associated homolog 1
ENSMUSG00000022836	Mylk	-1.74238	0.000948491	0.0322905	myosin, light polypeptide kinase
ENSMUSG00000022234	Cct5	-1.74682	0.000433504	0.0199391	chaperonin containing Tcp1, subunit 5 (epsilon)
ENSMUSG00000032363	Adamts7	-1.74931	3.0787e-05	0.00215268	a disintegrin-like and metallopeptidase (reprolysin type) with thrombospondin type 1 motif, 7
ENSMUSG00000054074	Skida1	-1.76384	3.21682e-05	0.0022383	SKI/DACH domain containing 1
ENSMUSG00000028291	Akirin2	-1.76841	0.00104055	0.0346804	akirin 2
ENSMUSG00000042548	Asxl1	-1.76841	0.00104055	0.0346804	ASXL transcriptional regulator 1
ENSMUSG00000058793	Cds2	-1.76841	0.00104055	0.0346804	CDP-diacylglycerol synthase (phosphatidate cytidylyltransferase) 2
ENSMUSG00000023266	Frs3	-1.76841	0.00104055	0.0346804	fibroblast growth factor receptor substrate 3
ENSMUSG00000028480	Glipr2	-1.76841	0.00104055	0.0346804	GLI pathogenesis-related 2
ENSMUSG00000082935	Gm7658	-1.76841	0.00104055	0.0346804	eukaryotic translation initiation factor 3, subunit M pseudogene
ENSMUSG00000015289	Lage3	-1.76841	0.00104055	0.0346804	L antigen family, member 3
ENSMUSG00000063358	Mapk1	-1.76841	0.00104055	0.0346804	mitogen-activated protein kinase 1
ENSMUSG00000004558	Ndrg2	-1.76841	0.00104055	0.0346804	N-myc downstream regulated gene 2
ENSMUSG00000037708	Spag6	-1.76841	0.00104055	0.0346804	sperm associated antigen 6
ENSMUSG00000096916	Zfp850	-1.76841	0.00104055	0.0346804	zinc finger protein 850
ENSMUSG00000038457	Tmem255b	-1.77208	2.60877e-14	3.0414e-11	transmembrane protein 255B
ENSMUSG00000085830	Grin1os	-1.77236	4.02767e-07	6.44495e-05	glutamate receptor, ionotropic, NMDA1 (zeta 1), opposite strand
ENSMUSG00000009549	Srp14	-1.77328	0.000184614	0.00954413	signal recognition particle 14
ENSMUSG00000041895	Wipi1	-1.77328	0.000184614	0.00954413	WD repeat domain, phosphoinositide interacting 1
ENSMUSG00000037257	Aagab	-1.78532	0.000933753	0.0319028	alpha- and gamma-adaptin binding protein
ENSMUSG00000025899	Alkbh8	-1.78532	0.000933753	0.0319028	alkB homolog 8, tRNA methyltransferase
ENSMUSG00000036977	Anapc10	-1.78532	0.000933753	0.0319028	anaphase promoting complex subunit 10
ENSMUSG00000024803	Ankrd1	-1.78532	0.000933753	0.0319028	ankyrin repeat domain 1 (cardiac muscle)
ENSMUSG00000015522	Arnt	-1.78532	0.000933753	0.0319028	aryl hydrocarbon receptor nuclear translocator
ENSMUSG00000000881	Dlg3	-1.78532	0.000933753	0.0319028	discs large MAGUK scaffold protein 3
ENSMUSG00000042211	Fbxo38	-1.78532	0.000933753	0.0319028	F-box protein 38
ENSMUSG00000071984	Fndc1	-1.78532	0.000933753	0.0319028	fibronectin type III domain containing 1
ENSMUSG00000046993	Gm5637	-1.78532	0.000933753	0.0319028	predicted pseudogene 5637
ENSMUSG00000039098	Gm9767	-1.78532	0.000933753	0.0319028	predicted gene 9767
ENSMUSG00000062488	Ifit3b	-1.78532	0.000933753	0.0319028	interferon-induced protein with tetratricopeptide repeats 3B
ENSMUSG00000006784	Odad4	-1.78532	0.000933753	0.0319028	outer dynein arm complex subunit 4
ENSMUSG00000038646	Ramac	-1.78532	0.000933753	0.0319028	RNA guanine-7 methyltransferase activating subunit
ENSMUSG00000005802	Slc30a4	-1.78532	0.000933753	0.0319028	solute carrier family 30 (zinc transporter), member 4
ENSMUSG00000039463	Slc9a8	-1.78532	0.000933753	0.0319028	solute carrier family 9 (sodium/hydrogen exchanger), member 8
ENSMUSG00000028567	Txndc12	-1.78532	0.000933753	0.0319028	thioredoxin domain containing 12 (endoplasmic reticulum)
ENSMUSG00000034667	Xpot	-1.78532	0.000933753	0.0319028	exportin, tRNA (nuclear export receptor for tRNAs)
ENSMUSG00000020515	Cnot8	-1.78673	0.000624591	0.0239466	CCR4-NOT transcription complex, subunit 8
ENSMUSG00000024646	Cyb5a	-1.78673	0.000624591	0.0239466	cytochrome b5 type A (microsomal)
ENSMUSG00000036908	Unc93b1	-1.78673	0.000624591	0.0239466	unc-93 homolog B1, TLR signaling regulator
ENSMUSG00000025212	Sfxn3	-1.7961	0.000718346	0.0270687	sideroflexin 3
ENSMUSG00000015994	Fnta	-1.79679	0.000732435	0.027527	farnesyltransferase, CAAX box, alpha
ENSMUSG00000049339	Retreg2	-1.79679	0.000732435	0.027527	reticulophagy regulator family member 2
ENSMUSG00000021660	Btf3	-1.80024	3.42558e-05	0.0023352	basic transcription factor 3
ENSMUSG00000092130	D030025P21Rik	-1.80157	1.42638e-08	3.78993e-06	RIKEN cDNA D030025P21 gene
ENSMUSG00000031232	Magt1	-1.80166	0.000857863	0.0301577	magnesium transporter 1
ENSMUSG00000028047	Thbs3	-1.80166	0.000857863	0.0301577	thrombospondin 3
ENSMUSG00000062397	Zfp706	-1.80166	0.000857863	0.0301577	zinc finger protein 706
ENSMUSG00000075325	Gm13582	-1.80282	0.000943737	0.0322054	predicted gene 13582
ENSMUSG00000029406	Pitpnm2	-1.80282	0.000943737	0.0322054	phosphatidylinositol transfer protein, membrane-associated 2
ENSMUSG00000037747	Phyhipl	-1.81049	1.98473e-09	7.31483e-07	phytanoyl-CoA hydroxylase interacting protein-like
ENSMUSG00000020496	Rnf187	-1.81211	0.000642421	0.0245807	ring finger protein 187
ENSMUSG00000055322	Tns1	-1.81344	0.000516925	0.0225763	tensin 1
ENSMUSG00000029530	Ccr9	-1.81549	7.69535e-05	0.00463229	chemokine (C-C motif) receptor 9
ENSMUSG00000022472	Desi1	-1.81621	0.000549762	0.0230885	desumoylating isopeptidase 1
ENSMUSG00000022707	Gbe1	-1.82039	0.000468622	0.0207684	glucan (1,4-alpha-), branching enzyme 1
ENSMUSG00000018363	Smurf2	-1.82039	0.000468622	0.0207684	SMAD specific E3 ubiquitin protein ligase 2
ENSMUSG00000035851	Ythdc1	-1.82039	0.000468622	0.0207684	YTH domain containing 1
ENSMUSG00000057982	Zfp809	-1.82039	0.000468622	0.0207684	zinc finger protein 809
ENSMUSG00000048096	Lmod1	-1.82088	4.38662e-05	0.00293431	leiomodin 1 (smooth muscle)
ENSMUSG00000026072	Il1r1	-1.82634	0.000450514	0.0206053	interleukin 1 receptor, type I
ENSMUSG00000087279	4930544D05Rik	-1.8269	0.000594532	0.0230885	RIKEN cDNA 4930544D05 gene
ENSMUSG00000097166	9330179D12Rik	-1.8269	0.000594532	0.0230885	RIKEN cDNA 9330179D12 gene
ENSMUSG00000022822	Abcc5	-1.8269	0.000594532	0.0230885	ATP-binding cassette, sub-family C (CFTR/MRP), member 5
ENSMUSG00000039202	Abhd2	-1.8269	0.000594532	0.0230885	abhydrolase domain containing 2
ENSMUSG00000038827	Abitram	-1.8269	0.000594532	0.0230885	actin binding transcription modulator
ENSMUSG00000020910	Adprm	-1.8269	0.000594532	0.0230885	ADP-ribose/CDP-alcohol diphosphatase, manganese dependent
ENSMUSG00000025525	Apool	-1.8269	0.000594532	0.0230885	apolipoprotein O-like
ENSMUSG00000039065	Atpsckmt	-1.8269	0.000594532	0.0230885	ATP synthase C subunit lysine N-methyltransferase
ENSMUSG00000086003	B230206L02Rik	-1.8269	0.000594532	0.0230885	RIKEN cDNA B230206L02 gene
ENSMUSG00000040007	Bahd1	-1.8269	0.000594532	0.0230885	bromo adjacent homology domain containing 1
ENSMUSG00000091648	C2cd4d	-1.8269	0.000594532	0.0230885	C2 calcium-dependent domain containing 4D
ENSMUSG00000030279	C2cd5	-1.8269	0.000594532	0.0230885	C2 calcium-dependent domain containing 5
ENSMUSG00000110001	C86187	-1.8269	0.000594532	0.0230885	expressed sequence C86187
ENSMUSG00000053395	Cacng8	-1.8269	0.000594532	0.0230885	calcium channel, voltage-dependent, gamma subunit 8
ENSMUSG00000009575	Cbx5	-1.8269	0.000594532	0.0230885	chromobox 5
ENSMUSG00000075225	Ccdc162	-1.8269	0.000594532	0.0230885	coiled-coil domain containing 162
ENSMUSG00000085486	Ccdc200	-1.8269	0.000594532	0.0230885	coiled coil domain containing 200
ENSMUSG00000079084	Ccdc82	-1.8269	0.000594532	0.0230885	coiled-coil domain containing 82
ENSMUSG00000036636	Clcn7	-1.8269	0.000594532	0.0230885	chloride channel, voltage-sensitive 7
ENSMUSG00000001138	Cnnm3	-1.8269	0.000594532	0.0230885	cyclin M3
ENSMUSG00000031256	Cstf2	-1.8269	0.000594532	0.0230885	cleavage stimulation factor, 3' pre-RNA subunit 2
ENSMUSG00000031924	Cyb5b	-1.8269	0.000594532	0.0230885	cytochrome b5 type B
ENSMUSG00000043311	D17H6S53E	-1.8269	0.000594532	0.0230885	DNA segment, Chr 17, human D6S53E
ENSMUSG00000025077	Dclre1a	-1.8269	0.000594532	0.0230885	DNA cross-link repair 1A
ENSMUSG00000063428	Ddo	-1.8269	0.000594532	0.0230885	D-aspartate oxidase
ENSMUSG00000012117	Dhdds	-1.8269	0.000594532	0.0230885	dehydrodolichyl diphosphate synthase
ENSMUSG00000028556	Dock7	-1.8269	0.000594532	0.0230885	dedicator of cytokinesis 7
ENSMUSG00000033268	Duox1	-1.8269	0.000594532	0.0230885	dual oxidase 1
ENSMUSG00000039384	Dusp10	-1.8269	0.000594532	0.0230885	dual specificity phosphatase 10
ENSMUSG00000016477	E2f3	-1.8269	0.000594532	0.0230885	E2F transcription factor 3
ENSMUSG00000039157	Eeig1	-1.8269	0.000594532	0.0230885	estrogen-induced osteoclastogenesis regulator 1
ENSMUSG00000020658	Efr3b	-1.8269	0.000594532	0.0230885	EFR3 homolog B
ENSMUSG00000058070	Eml1	-1.8269	0.000594532	0.0230885	echinoderm microtubule associated protein like 1
ENSMUSG00000049396	Gemin4	-1.8269	0.000594532	0.0230885	gem nuclear organelle associated protein 4
ENSMUSG00000040621	Gemin8	-1.8269	0.000594532	0.0230885	gem nuclear organelle associated protein 8
ENSMUSG00000022536	Glyr1	-1.8269	0.000594532	0.0230885	glyoxylate reductase 1 homolog (Arabidopsis)
ENSMUSG00000085162	Gm12295	-1.8269	0.000594532	0.0230885	predicted gene 12295
ENSMUSG00000103018	Gm17968	-1.8269	0.000594532	0.0230885	ribosomal protein S2 pseudogene
ENSMUSG00000117648	Gm32282	-1.8269	0.000594532	0.0230885	predicted gene, 32282
ENSMUSG00000113584	Gm46355	-1.8269	0.000594532	0.0230885	predicted gene, 46355
ENSMUSG00000031700	Gpt2	-1.8269	0.000594532	0.0230885	glutamic pyruvate transaminase (alanine aminotransferase) 2
ENSMUSG00000044221	Grsf1	-1.8269	0.000594532	0.0230885	G-rich RNA sequence binding factor 1
ENSMUSG00000026313	Hdac4	-1.8269	0.000594532	0.0230885	histone deacetylase 4
ENSMUSG00000020064	Herc4	-1.8269	0.000594532	0.0230885	hect domain and RLD 4
ENSMUSG00000034518	Hmgxb4	-1.8269	0.000594532	0.0230885	HMG box domain containing 4
ENSMUSG00000007617	Homer1	-1.8269	0.000594532	0.0230885	homer scaffolding protein 1
ENSMUSG00000038005	Hpf1	-1.8269	0.000594532	0.0230885	histone PARylation factor 1
ENSMUSG00000042035	Igsf3	-1.8269	0.000594532	0.0230885	immunoglobulin superfamily, member 3
ENSMUSG00000016946	Kctd5	-1.8269	0.000594532	0.0230885	potassium channel tetramerisation domain containing 5
ENSMUSG00000036768	Kif15	-1.8269	0.000594532	0.0230885	kinesin family member 15
ENSMUSG00000054191	Klf1	-1.8269	0.000594532	0.0230885	Kruppel-like factor 1 (erythroid)
ENSMUSG00000019899	Lama2	-1.8269	0.000594532	0.0230885	laminin, alpha 2
ENSMUSG00000029570	Lfng	-1.8269	0.000594532	0.0230885	LFNG O-fucosylpeptide 3-beta-N-acetylglucosaminyltransferase
ENSMUSG00000054720	Lrrc8c	-1.8269	0.000594532	0.0230885	leucine rich repeat containing 8 family, member C
ENSMUSG00000035215	Lsm7	-1.8269	0.000594532	0.0230885	LSM7 homolog, U6 small nuclear RNA and mRNA degradation associated
ENSMUSG00000044313	Mab21l3	-1.8269	0.000594532	0.0230885	mab-21-like 3
ENSMUSG00000042814	Mcts2	-1.8269	0.000594532	0.0230885	malignant T cell amplified sequence 2
ENSMUSG00000057751	Megf6	-1.8269	0.000594532	0.0230885	multiple EGF-like-domains 6
ENSMUSG00000026688	Mgst3	-1.8269	0.000594532	0.0230885	microsomal glutathione S-transferase 3
ENSMUSG00000025147	Mob2	-1.8269	0.000594532	0.0230885	MOB kinase activator 2
ENSMUSG00000029655	N4bp2l2	-1.8269	0.000594532	0.0230885	NEDD4 binding protein 2-like 2
ENSMUSG00000018736	Ndel1	-1.8269	0.000594532	0.0230885	nudE neurodevelopment protein 1 like 1
ENSMUSG00000022204	Ngdn	-1.8269	0.000594532	0.0230885	neuroguidin, EIF4E binding protein
ENSMUSG00000038745	Nlrp6	-1.8269	0.000594532	0.0230885	NLR family, pyrin domain containing 6
ENSMUSG00000023087	Noct	-1.8269	0.000594532	0.0230885	nocturnin
ENSMUSG00000006476	Nsmf	-1.8269	0.000594532	0.0230885	NMDA receptor synaptonuclear signaling and neuronal migration factor
ENSMUSG00000021748	Pdhb	-1.8269	0.000594532	0.0230885	pyruvate dehydrogenase (lipoamide) beta
ENSMUSG00000050890	Pdik1l	-1.8269	0.000594532	0.0230885	PDLIM1 interacting kinase 1 like
ENSMUSG00000032405	Pias1	-1.8269	0.000594532	0.0230885	protein inhibitor of activated STAT 1
ENSMUSG00000029759	Pon3	-1.8269	0.000594532	0.0230885	paraoxonase 3
ENSMUSG00000030423	Pop4	-1.8269	0.000594532	0.0230885	processing of precursor 4, ribonuclease P/MRP family, (S. cerevisiae)
ENSMUSG00000046062	Ppp1r15b	-1.8269	0.000594532	0.0230885	protein phosphatase 1, regulatory subunit 15B
ENSMUSG00000043587	Pxylp1	-1.8269	0.000594532	0.0230885	2-phosphoxylose phosphatase 1
ENSMUSG00000029136	Rbks	-1.8269	0.000594532	0.0230885	ribokinase
ENSMUSG00000059713	Rcan3	-1.8269	0.000594532	0.0230885	regulator of calcineurin 3
ENSMUSG00000031671	Setd6	-1.8269	0.000594532	0.0230885	SET domain containing 6
ENSMUSG00000029416	Slc15a4	-1.8269	0.000594532	0.0230885	solute carrier family 15, member 4
ENSMUSG00000034320	Slc26a2	-1.8269	0.000594532	0.0230885	solute carrier family 26 (sulfate transporter), member 2
ENSMUSG00000000792	Slc5a5	-1.8269	0.000594532	0.0230885	solute carrier family 5 (sodium iodide symporter), member 5
ENSMUSG00000031596	Slc7a2	-1.8269	0.000594532	0.0230885	solute carrier family 7 (cationic amino acid transporter, y+ system), member 2
ENSMUSG00000048442	Smim5	-1.8269	0.000594532	0.0230885	small integral membrane protein 5
ENSMUSG00000058297	Spock2	-1.8269	0.000594532	0.0230885	sparc/osteonectin, cwcv and kazal-like domains proteoglycan 2
ENSMUSG00000037211	Spry1	-1.8269	0.000594532	0.0230885	sprouty RTK signaling antagonist 1
ENSMUSG00000029699	Ssc4d	-1.8269	0.000594532	0.0230885	scavenger receptor cysteine rich family, 4 domains
ENSMUSG00000028899	Taf12	-1.8269	0.000594532	0.0230885	TATA-box binding protein associated factor 12
ENSMUSG00000025940	Tmem70	-1.8269	0.000594532	0.0230885	transmembrane protein 70
ENSMUSG00000024614	Tmx3	-1.8269	0.000594532	0.0230885	thioredoxin-related transmembrane protein 3
ENSMUSG00000019850	Tnfaip3	-1.8269	0.000594532	0.0230885	tumor necrosis factor, alpha-induced protein 3
ENSMUSG00000062210	Tnfaip8	-1.8269	0.000594532	0.0230885	tumor necrosis factor, alpha-induced protein 8
ENSMUSG00000045761	Togaram2	-1.8269	0.000594532	0.0230885	TOG array regulator of axonemal microtubules 2
ENSMUSG00000028847	Trappc3	-1.8269	0.000594532	0.0230885	trafficking protein particle complex 3
ENSMUSG00000027298	Tyro3	-1.8269	0.000594532	0.0230885	TYRO3 protein tyrosine kinase 3
ENSMUSG00000020020	Usp44	-1.8269	0.000594532	0.0230885	ubiquitin specific peptidase 44
ENSMUSG00000091243	Vgll3	-1.8269	0.000594532	0.0230885	vestigial like family member 3
ENSMUSG00000031479	Vps36	-1.8269	0.000594532	0.0230885	vacuolar protein sorting 36
ENSMUSG00000009907	Vps4b	-1.8269	0.000594532	0.0230885	vacuolar protein sorting 4B
ENSMUSG00000055235	Wdr86	-1.8269	0.000594532	0.0230885	WD repeat domain 86
ENSMUSG00000048410	Zfp407	-1.8269	0.000594532	0.0230885	zinc finger protein 407
ENSMUSG00000027259	Adal	-1.83115	0.000692345	0.02621	adenosine deaminase-like
ENSMUSG00000037072	Selenof	-1.83115	0.000692345	0.02621	selenoprotein F
ENSMUSG00000004267	Eno2	-1.83552	0.000327084	0.0157503	enolase 2, gamma neuronal
ENSMUSG00000028955	Vamp3	-1.83672	0.000424422	0.0195528	vesicle-associated membrane protein 3
ENSMUSG00000002210	Smg9	-1.8417	0.000615292	0.0237977	SMG9 nonsense mediated mRNA decay factor
ENSMUSG00000010277	Bltp2	-1.84506	0.000391365	0.0183527	bridge-like lipid transfer protein family member 2
ENSMUSG00000027134	Lpcat4	-1.84506	0.000391365	0.0183527	lysophosphatidylcholine acyltransferase 4
ENSMUSG00000049960	Mrps16	-1.84506	0.000391365	0.0183527	mitochondrial ribosomal protein S16
ENSMUSG00000032228	Tcf12	-1.84506	0.000391365	0.0183527	transcription factor 12
ENSMUSG00000024769	Cdc42bpg	-1.85505	0.000271679	0.0134722	CDC42 binding protein kinase gamma (DMPK-like)
ENSMUSG00000041417	Pik3r1	-1.85752	0.000476678	0.0210601	phosphoinositide-3-kinase regulatory subunit 1
ENSMUSG00000053574	4930563E22Rik	-1.86399	0.000466291	0.0207684	RIKEN cDNA 4930563E22 gene
ENSMUSG00000033544	Angptl1	-1.86399	0.000466291	0.0207684	angiopoietin-like 1
ENSMUSG00000049792	Bag5	-1.86399	0.000466291	0.0207684	BCL2-associated athanogene 5
ENSMUSG00000039983	Ccdc32	-1.86399	0.000466291	0.0207684	coiled-coil domain containing 32
ENSMUSG00000032997	Chpf	-1.86399	0.000466291	0.0207684	chondroitin polymerizing factor
ENSMUSG00000020427	Igfbp3	-1.86399	0.000466291	0.0207684	insulin-like growth factor binding protein 3
ENSMUSG00000066568	Lsm14a	-1.86399	0.000466291	0.0207684	LSM14A mRNA processing body assembly factor
ENSMUSG00000029922	Mkrn1	-1.86399	0.000466291	0.0207684	makorin, ring finger protein, 1
ENSMUSG00000019189	Rnf145	-1.86399	0.000466291	0.0207684	ring finger protein 145
ENSMUSG00000078716	Tmem8b	-1.86399	0.000466291	0.0207684	transmembrane protein 8B
ENSMUSG00000097328	Tnfsf12	-1.86399	0.000466291	0.0207684	tumor necrosis factor (ligand) superfamily, member 12
ENSMUSG00000059895	Ptp4a3	-1.8654	0.000159632	0.0086849	protein tyrosine phosphatase 4a3
ENSMUSG00000002910	Arrdc2	-1.86847	0.000457824	0.0206585	arrestin domain containing 2
ENSMUSG00000049489	Ccnq	-1.86847	0.000457824	0.0206585	cyclin Q
ENSMUSG00000034108	Ccs	-1.86847	0.000457824	0.0206585	copper chaperone for superoxide dismutase
ENSMUSG00000024059	Clip4	-1.86847	0.000457824	0.0206585	CAP-GLY domain containing linker protein family, member 4
ENSMUSG00000035314	Gdpd5	-1.86847	0.000457824	0.0206585	glycerophosphodiester phosphodiesterase domain containing 5
ENSMUSG00000111989	Gm18696	-1.86847	0.000457824	0.0206585	ring finger and WD repeat domain 2 pseudogene
ENSMUSG00000070923	Klhl9	-1.86847	0.000457824	0.0206585	kelch-like 9
ENSMUSG00000029524	Sirt4	-1.86847	0.000457824	0.0206585	sirtuin 4
ENSMUSG00000022664	Slc35a5	-1.86847	0.000457824	0.0206585	solute carrier family 35, member A5
ENSMUSG00000026963	Tmem210	-1.86847	0.000457824	0.0206585	transmembrane protein 210
ENSMUSG00000030682	Cdipt	-1.8705	5.54315e-05	0.00359023	CDP-diacylglycerol--inositol 3-phosphatidyltransferase (phosphatidylinositol synthase)
ENSMUSG00000062127	Cttnbp2nl	-1.87421	0.000515201	0.0225355	CTTNBP2 N-terminal like
ENSMUSG00000097072	Foxl2os	-1.87421	0.000515201	0.0225355	forkhead box L2, opposite strand
ENSMUSG00000060301	2610008E11Rik	-1.8785	0.000392588	0.0183527	RIKEN cDNA 2610008E11 gene
ENSMUSG00000033793	Atp6v1h	-1.8785	0.000392588	0.0183527	ATPase, H+ transporting, lysosomal V1 subunit H
ENSMUSG00000003233	Dvl3	-1.8785	0.000392588	0.0183527	dishevelled segment polarity protein 3
ENSMUSG00000040997	Abhd4	-1.88177	0.00159021	0.0479887	abhydrolase domain containing 4
ENSMUSG00000018339	Gpx3	-1.88324	1.16559e-07	2.28817e-05	glutathione peroxidase 3
ENSMUSG00000026646	Suv39h2	-1.88948	0.00012228	0.0068957	suppressor of variegation 3-9 2
ENSMUSG00000037373	Ctbp1	-1.89741	0.000360334	0.0170967	C-terminal binding protein 1
ENSMUSG00000052353	Cemip	-1.91027	0.000680684	0.0258199	cell migration inducing protein, hyaluronan binding
ENSMUSG00000020362	Cnot6	-1.91027	0.000680684	0.0258199	CCR4-NOT transcription complex, subunit 6
ENSMUSG00000113794	Gm36607	-1.91027	0.000680684	0.0258199	predicted gene, 36607
ENSMUSG00000025037	Maoa	-1.91027	0.000680684	0.0258199	monoamine oxidase A
ENSMUSG00000020952	Scfd1	-1.91027	0.000680684	0.0258199	Sec1 family domain containing 1
ENSMUSG00000121311	Gsdmcl2	-1.91162	0.00041966	0.0193647	gasdermin C-like 2
ENSMUSG00000005237	Dnah2	-1.9151	7.53855e-07	0.000114437	dynein, axonemal, heavy chain 2
ENSMUSG00000027582	Zgpat	-1.92098	4.85792e-06	0.000526591	zinc finger, CCCH-type with G patch domain
ENSMUSG00000092274	Neat1	-1.92237	0.000545208	0.0230885	nuclear paraspeckle assembly transcript 1 (non-protein coding)
ENSMUSG00000020462	Cfap36	-1.94916	2.4068e-05	0.00179547	cilia and flagella associated protein 36
ENSMUSG00000057098	Ebf1	-1.95826	1.3324e-05	0.00124574	early B cell factor 1
ENSMUSG00000084989	Crocc2	-1.96043	0.000215164	0.0109549	ciliary rootlet coiled-coil, rootletin family member 2
ENSMUSG00000010307	Tmem86a	-1.96043	0.000215164	0.0109549	transmembrane protein 86A
ENSMUSG00000052749	Trim30b	-1.96043	0.000215164	0.0109549	tripartite motif-containing 30B
ENSMUSG00000027242	Wdr76	-1.96043	0.000215164	0.0109549	WD repeat domain 76
ENSMUSG00000092627	LOC102637806	-1.96415	0.000153449	0.00836444	uncharacterized LOC102637806
ENSMUSG00000032420	Nt5e	-1.96912	3.1108e-05	0.00216981	5' nucleotidase, ecto
ENSMUSG00000033364	Usp37	-1.97057	0.000224717	0.0113302	ubiquitin specific peptidase 37
ENSMUSG00000051391	Ywhag	-1.97057	0.000224717	0.0113302	tyrosine 3-monooxygenase/tryptophan 5-monooxygenase activation protein, gamma polypeptide
ENSMUSG00000024066	Xdh	-1.97599	0.000131931	0.00733141	xanthine dehydrogenase
ENSMUSG00000024430	Cabyr	-1.98188	1.66653e-06	0.000206961	calcium-binding tyrosine-(Y)-phosphorylation regulated (fibrousheathin 2)
ENSMUSG00000080907	4930455H04Rik	-1.98725	0.000120742	0.00683599	RIKEN cDNA 4930455H04 gene
ENSMUSG00000016487	Ppfibp1	-1.99249	9.94116e-05	0.00575962	PTPRF interacting protein, binding protein 1 (liprin beta 1)
ENSMUSG00000040734	Ppp1r13l	-1.99249	9.94116e-05	0.00575962	protein phosphatase 1, regulatory subunit 13 like
ENSMUSG00000021133	Susd6	-1.99249	9.94116e-05	0.00575962	sushi domain containing 6
ENSMUSG00000029661	Col1a2	-1.99523	1.30458e-10	6.19373e-08	collagen, type I, alpha 2
ENSMUSG00000041570	Camsap2	-2.01076	0.00295802	0.0748984	calmodulin regulated spectrin-associated protein family, member 2
ENSMUSG00000041734	Kirrel	-2.01076	0.00295802	0.0748984	kirre like nephrin family adhesion molecule 1
ENSMUSG00000032135	Mcam	-2.01076	0.00295802	0.0748984	melanoma cell adhesion molecule
ENSMUSG00000046329	Slc25a23	-2.01076	0.00295802	0.0748984	solute carrier family 25 (mitochondrial carrier; phosphate carrier), member 23
ENSMUSG00000065407	Mir135a-1	-2.01643	0.000115415	0.00656037	microRNA 135a-1
ENSMUSG00000026181	Ppm1f	-2.01643	0.000115415	0.00656037	protein phosphatase 1F (PP2C domain containing)
ENSMUSG00000052336	Cx3cr1	-2.0309	0.000129722	0.00722273	chemokine (C-X3-C motif) receptor 1
ENSMUSG00000035184	Fam124a	-2.0309	0.000129722	0.00722273	family with sequence similarity 124, member A
ENSMUSG00000033458	Fan1	-2.0309	0.000129722	0.00722273	FANCD2/FANCI-associated nuclease 1
ENSMUSG00000048368	Omd	-2.0309	0.000129722	0.00722273	osteomodulin
ENSMUSG00000034910	Pygo1	-2.0309	0.000129722	0.00722273	pygopus 1
ENSMUSG00000069089	Cdk7	-2.03167	0.000129401	0.00722273	cyclin-dependent kinase 7
ENSMUSG00000035258	Abi3bp	-2.0431	0.00172346	0.0514392	ABI family member 3 binding protein
ENSMUSG00000041341	Atg2b	-2.0431	0.00172346	0.0514392	autophagy related 2B
ENSMUSG00000112643	Gm19688	-2.05096	6.60666e-06	0.000687454	predicted gene, 19688
ENSMUSG00000039431	Mtmr7	-2.05199	8.71021e-05	0.0051244	myotubularin related protein 7
ENSMUSG00000031565	Fgfr1	-2.05324	0.000395744	0.01847	fibroblast growth factor receptor 1
ENSMUSG00000017485	Top2b	-2.06338	8.35992e-08	1.71195e-05	topoisomerase (DNA) II beta
ENSMUSG00000052738	Suclg1	-2.07558	4.5564e-05	0.00303014	succinate-CoA ligase, GDP-forming, alpha subunit
ENSMUSG00000079580	Tmem217	-2.07558	4.5564e-05	0.00303014	transmembrane protein 217
ENSMUSG00000030041	M1ap	-2.07624	9.43469e-05	0.00552786	meiosis 1 associated protein
ENSMUSG00000035713	Usp35	-2.0836	1.95805e-05	0.00161408	ubiquitin specific peptidase 35
ENSMUSG00000024158	Hagh	-2.08775	6.4531e-05	0.00408691	hydroxyacyl glutathione hydrolase
ENSMUSG00000028793	Rnf19b	-2.08775	6.4531e-05	0.00408691	ring finger protein 19B
ENSMUSG00000043323	Fbrsl1	-2.0882	8.19647e-05	0.0048825	fibrosin-like 1
ENSMUSG00000002957	Ap2a2	-2.09126	4.63267e-05	0.00305884	adaptor-related protein complex 2, alpha 2 subunit
ENSMUSG00000040964	Arhgef10l	-2.09444	5.67838e-05	0.00365296	Rho guanine nucleotide exchange factor (GEF) 10-like
ENSMUSG00000028551	Cdkn2c	-2.09444	5.67838e-05	0.00365296	cyclin dependent kinase inhibitor 2C
ENSMUSG00000025545	Clybl	-2.09444	5.67838e-05	0.00365296	citrate lyase beta like
ENSMUSG00000068196	Col8a1	-2.09444	5.67838e-05	0.00365296	collagen, type VIII, alpha 1
ENSMUSG00000024436	Mrps18b	-2.09444	5.67838e-05	0.00365296	mitochondrial ribosomal protein S18B
ENSMUSG00000030557	Mef2a	-2.10421	7.21861e-05	0.00436833	myocyte enhancer factor 2A
ENSMUSG00000012428	Steap4	-2.10421	7.21861e-05	0.00436833	STEAP family member 4
ENSMUSG00000026725	Tnn	-2.10421	7.21861e-05	0.00436833	tenascin N
ENSMUSG00000040731	Eif4h	-2.11215	3.91663e-05	0.0026447	eukaryotic translation initiation factor 4H
ENSMUSG00000028792	Ak2	-2.11216	5.2845e-05	0.00344237	adenylate kinase 2
ENSMUSG00000086358	Gm13270	-2.11216	5.2845e-05	0.00344237	predicted gene 13270
ENSMUSG00000029344	Tpst2	-2.11216	5.2845e-05	0.00344237	protein-tyrosine sulfotransferase 2
ENSMUSG00000028980	H6pd	-2.11645	3.6491e-05	0.0024787	hexose-6-phosphate dehydrogenase (glucose 1-dehydrogenase)
ENSMUSG00000102206	Pcdha11	-2.1191	4.63704e-05	0.00305884	protocadherin alpha 11
ENSMUSG00000074909	Ranbp6	-2.1191	4.63704e-05	0.00305884	RAN binding protein 6
ENSMUSG00000005981	Trap1	-2.1191	4.63704e-05	0.00305884	TNF receptor-associated protein 1
ENSMUSG00000000142	Axin2	-2.1267	3.38625e-05	0.00231115	axin 2
ENSMUSG00000074896	Ifit3	-2.1267	3.38625e-05	0.00231115	interferon-induced protein with tetratricopeptide repeats 3
ENSMUSG00000067818	Myl9	-2.1267	3.38625e-05	0.00231115	myosin, light polypeptide 9, regulatory
ENSMUSG00000089679	Gm16299	-2.1319	2.53598e-05	0.00188143	predicted gene 16299
ENSMUSG00000015305	Sash1	-2.1319	2.53598e-05	0.00188143	SAM and SH3 domain containing 1
ENSMUSG00000022889	Mrpl39	-2.13736	5.25005e-05	0.00343938	mitochondrial ribosomal protein L39
ENSMUSG00000041716	Gm20604	-2.15415	4.03475e-06	0.000439865	predicted gene 20604
ENSMUSG00000021702	Thbs4	-2.15415	4.03475e-06	0.000439865	thrombospondin 4
ENSMUSG00000040152	Thbs1	-2.15827	2.50135e-06	0.000285784	thrombospondin 1
ENSMUSG00000026571	Dcaf6	-2.16944	5.41058e-05	0.00351233	DDB1 and CUL4 associated factor 6
ENSMUSG00000037885	Stk35	-2.17311	3.61528e-05	0.00246158	serine/threonine kinase 35
ENSMUSG00000055172	C1ra	-2.1754	1.85054e-07	3.36998e-05	complement component 1, r subcomponent A
ENSMUSG00000085407	1700095J03Rik	-2.17585	2.32645e-05	0.0017464	RIKEN cDNA 1700095J03 gene
ENSMUSG00000031555	Adam9	-2.17585	2.32645e-05	0.0017464	a disintegrin and metallopeptidase domain 9 (meltrin gamma)
ENSMUSG00000049538	Adamts16	-2.17585	2.32645e-05	0.0017464	a disintegrin-like and metallopeptidase (reprolysin type) with thrombospondin type 1 motif, 16
ENSMUSG00000060470	Adgrg3	-2.17585	2.32645e-05	0.0017464	adhesion G protein-coupled receptor G3
ENSMUSG00000022911	Arl13b	-2.17585	2.32645e-05	0.0017464	ADP-ribosylation factor-like 13B
ENSMUSG00000006273	Atp6v1b2	-2.17585	2.32645e-05	0.0017464	ATPase, H+ transporting, lysosomal V1 subunit B2
ENSMUSG00000028487	Bnc2	-2.17585	2.32645e-05	0.0017464	basonuclin 2
ENSMUSG00000038187	Btbd10	-2.17585	2.32645e-05	0.0017464	BTB (POZ) domain containing 10
ENSMUSG00000075289	Carns1	-2.17585	2.32645e-05	0.0017464	carnosine synthase 1
ENSMUSG00000079235	Ccdc13	-2.17585	2.32645e-05	0.0017464	coiled-coil domain containing 13
ENSMUSG00000024286	Ccny	-2.17585	2.32645e-05	0.0017464	cyclin Y
ENSMUSG00000063787	Chchd1	-2.17585	2.32645e-05	0.0017464	coiled-coil-helix-coiled-coil-helix domain containing 1
ENSMUSG00000028194	Ddah1	-2.17585	2.32645e-05	0.0017464	dimethylarginine dimethylaminohydrolase 1
ENSMUSG00000001300	Efnb2	-2.17585	2.32645e-05	0.0017464	ephrin B2
ENSMUSG00000049119	Fam110b	-2.17585	2.32645e-05	0.0017464	family with sequence similarity 110, member B
ENSMUSG00000077349	Gm24867	-2.17585	2.32645e-05	0.0017464	predicted gene, 24867
ENSMUSG00000090523	Gypc	-2.17585	2.32645e-05	0.0017464	glycophorin C
ENSMUSG00000041180	Hectd2	-2.17585	2.32645e-05	0.0017464	HECT domain E3 ubiquitin protein ligase 2
ENSMUSG00000043099	Hic1	-2.17585	2.32645e-05	0.0017464	hypermethylated in cancer 1
ENSMUSG00000063172	Ift25	-2.17585	2.32645e-05	0.0017464	intraflagellar transport 25
ENSMUSG00000035161	Ints6	-2.17585	2.32645e-05	0.0017464	integrator complex subunit 6
ENSMUSG00000087236	Kif28	-2.17585	2.32645e-05	0.0017464	kinesin family member 28
ENSMUSG00000032193	Ldlr	-2.17585	2.32645e-05	0.0017464	low density lipoprotein receptor
ENSMUSG00000030201	Lrp6	-2.17585	2.32645e-05	0.0017464	low density lipoprotein receptor-related protein 6
ENSMUSG00000021840	Mapk1ip1l	-2.17585	2.32645e-05	0.0017464	mitogen-activated protein kinase 1 interacting protein 1-like
ENSMUSG00000025208	Mrpl43	-2.17585	2.32645e-05	0.0017464	mitochondrial ribosomal protein L43
ENSMUSG00000049001	Ndnf	-2.17585	2.32645e-05	0.0017464	neuron-derived neurotrophic factor
ENSMUSG00000022820	Ndufb4	-2.17585	2.32645e-05	0.0017464	NADH:ubiquinone oxidoreductase subunit B4
ENSMUSG00000030562	Nox4	-2.17585	2.32645e-05	0.0017464	NADPH oxidase 4
ENSMUSG00000034187	Nsf	-2.17585	2.32645e-05	0.0017464	N-ethylmaleimide sensitive fusion protein
ENSMUSG00000036023	Parp2	-2.17585	2.32645e-05	0.0017464	poly (ADP-ribose) polymerase family, member 2
ENSMUSG00000035382	Pcsk7	-2.17585	2.32645e-05	0.0017464	proprotein convertase subtilisin/kexin type 7
ENSMUSG00000052033	Pfdn4	-2.17585	2.32645e-05	0.0017464	prefoldin 4
ENSMUSG00000022092	Ppp3cc	-2.17585	2.32645e-05	0.0017464	protein phosphatase 3, catalytic subunit, gamma isoform
ENSMUSG00000032739	Pram1	-2.17585	2.32645e-05	0.0017464	PML-RAR alpha-regulated adaptor molecule 1
ENSMUSG00000036249	Rbm43	-2.17585	2.32645e-05	0.0017464	RNA binding motif protein 43
ENSMUSG00000032320	Rcn2	-2.17585	2.32645e-05	0.0017464	reticulocalbin 2
ENSMUSG00000020846	Rflnb	-2.17585	2.32645e-05	0.0017464	refilin B
ENSMUSG00000022519	Srl	-2.17585	2.32645e-05	0.0017464	sarcalumenin
ENSMUSG00000050315	Synpo2	-2.17585	2.32645e-05	0.0017464	synaptopodin 2
ENSMUSG00000009995	Tafazzin	-2.17585	2.32645e-05	0.0017464	tafazzin, phospholipid-lysophospholipid transacylase
ENSMUSG00000004929	Thop1	-2.17585	2.32645e-05	0.0017464	thimet oligopeptidase 1
ENSMUSG00000026696	Vamp4	-2.17585	2.32645e-05	0.0017464	vesicle-associated membrane protein 4
ENSMUSG00000044676	Zfp612	-2.17585	2.32645e-05	0.0017464	zinc finger protein 612
ENSMUSG00000039958	Etfbkmt	-2.18635	1.53663e-05	0.00138895	electron transfer flavoprotein beta subunit lysine methyltransferase
ENSMUSG00000071359	Tbpl1	-2.18635	1.53663e-05	0.00138895	TATA box binding protein-like 1
ENSMUSG00000039018	Mtg1	-2.18713	1.80822e-06	0.000222327	mitochondrial ribosome-associated GTPase 1
ENSMUSG00000055053	Nfic	-2.18863	4.42682e-05	0.00295774	nuclear factor I/C
ENSMUSG00000035783	Acta2	-2.19361	2.92514e-06	0.00032637	actin alpha 2, smooth muscle, aorta
ENSMUSG00000039110	Mycbpap	-2.1943	2.42705e-05	0.00180766	MYCBP associated protein
ENSMUSG00000032332	Col12a1	-2.20501	1.21059e-09	4.64136e-07	collagen, type XII, alpha 1
ENSMUSG00000070997	1700055D18Rik	-2.20997	1.72861e-05	0.00145218	RIKEN cDNA 1700055D18 gene
ENSMUSG00000038917	3930402G23Rik	-2.20997	1.72861e-05	0.00145218	RIKEN cDNA 3930402G23 gene
ENSMUSG00000027312	Atrn	-2.20997	1.72861e-05	0.00145218	attractin
ENSMUSG00000029673	Auts2	-2.20997	1.72861e-05	0.00145218	autism susceptibility candidate 2
ENSMUSG00000028532	Cachd1	-2.20997	1.72861e-05	0.00145218	cache domain containing 1
ENSMUSG00000057914	Cacnb2	-2.20997	1.72861e-05	0.00145218	calcium channel, voltage-dependent, beta 2 subunit
ENSMUSG00000036596	Cpz	-2.20997	1.72861e-05	0.00145218	carboxypeptidase Z
ENSMUSG00000025532	Crcp	-2.20997	1.72861e-05	0.00145218	calcitonin gene-related peptide-receptor component protein
ENSMUSG00000027357	Crls1	-2.20997	1.72861e-05	0.00145218	cardiolipin synthase 1
ENSMUSG00000073599	Ecscr	-2.20997	1.72861e-05	0.00145218	endothelial cell surface expressed chemotaxis and apoptosis regulator
ENSMUSG00000003227	Edar	-2.20997	1.72861e-05	0.00145218	ectodysplasin-A receptor
ENSMUSG00000033557	Fam20b	-2.20997	1.72861e-05	0.00145218	FAM20B, glycosaminoglycan xylosylkinase
ENSMUSG00000038206	Fbxo8	-2.20997	1.72861e-05	0.00145218	F-box protein 8
ENSMUSG00000082001	Gm15607	-2.20997	1.72861e-05	0.00145218	predicted gene 15607
ENSMUSG00000015341	Golga7	-2.20997	1.72861e-05	0.00145218	golgi autoantigen, golgin subfamily a, 7
ENSMUSG00000032641	Gpr19	-2.20997	1.72861e-05	0.00145218	G protein-coupled receptor 19
ENSMUSG00000044715	Gskip	-2.20997	1.72861e-05	0.00145218	GSK3B interacting protein
ENSMUSG00000052565	H1f3	-2.20997	1.72861e-05	0.00145218	H1.3 linker histone, cluster member
ENSMUSG00000035181	Heatr5a	-2.20997	1.72861e-05	0.00145218	HEAT repeat containing 5A
ENSMUSG00000074575	Kcng1	-2.20997	1.72861e-05	0.00145218	potassium voltage-gated channel, subfamily G, member 1
ENSMUSG00000038668	Lpar1	-2.20997	1.72861e-05	0.00145218	lysophosphatidic acid receptor 1
ENSMUSG00000026961	Lrrc26	-2.20997	1.72861e-05	0.00145218	leucine rich repeat containing 26
ENSMUSG00000042918	Mamstr	-2.20997	1.72861e-05	0.00145218	MEF2 activating motif and SAP domain containing transcriptional regulator
ENSMUSG00000041390	Mdfic	-2.20997	1.72861e-05	0.00145218	MyoD family inhibitor domain containing
ENSMUSG00000002329	Mdp1	-2.20997	1.72861e-05	0.00145218	magnesium-dependent phosphatase 1
ENSMUSG00000030876	Mettl9	-2.20997	1.72861e-05	0.00145218	methyltransferase like 9
ENSMUSG00000032558	Nphp3	-2.20997	1.72861e-05	0.00145218	nephronophthisis 3 (adolescent)
ENSMUSG00000074063	Osgin1	-2.20997	1.72861e-05	0.00145218	oxidative stress induced growth inhibitor 1
ENSMUSG00000048387	Osr1	-2.20997	1.72861e-05	0.00145218	odd-skipped related transcription factor 1
ENSMUSG00000031595	Pdgfrl	-2.20997	1.72861e-05	0.00145218	platelet-derived growth factor receptor-like
ENSMUSG00000053398	Phgdh	-2.20997	1.72861e-05	0.00145218	3-phosphoglycerate dehydrogenase
ENSMUSG00000027952	Pmvk	-2.20997	1.72861e-05	0.00145218	phosphomevalonate kinase
ENSMUSG00000039126	Prune2	-2.20997	1.72861e-05	0.00145218	prune homolog 2
ENSMUSG00000060224	Pyroxd2	-2.20997	1.72861e-05	0.00145218	pyridine nucleotide-disulphide oxidoreductase domain 2
ENSMUSG00000075376	Rc3h2	-2.20997	1.72861e-05	0.00145218	ring finger and CCCH-type zinc finger domains 2
ENSMUSG00000033075	Senp1	-2.20997	1.72861e-05	0.00145218	SUMO1/sentrin specific peptidase 1
ENSMUSG00000026222	Sp100	-2.20997	1.72861e-05	0.00145218	nuclear antigen Sp100
ENSMUSG00000056508	1700001K19Rik	-2.2147	2.26649e-06	0.000261039	RIKEN cDNA 1700001K19 gene
ENSMUSG00000023048	Prr13	-2.2382	1.48459e-05	0.00135261	proline rich 13
ENSMUSG00000075463	4930594M22Rik	-2.24536	5.26777e-10	2.13423e-07	RIKEN cDNA 4930594M22 gene
ENSMUSG00000006958	Chrd	-2.24954	7.33758e-06	0.000753897	chordin
ENSMUSG00000027424	Mgme1	-2.24954	7.33758e-06	0.000753897	mitochondrial genome maintenance exonuclease 1
ENSMUSG00000026335	Pam	-2.24954	7.33758e-06	0.000753897	peptidylglycine alpha-amidating monooxygenase
ENSMUSG00000020390	Ube2b	-2.24954	7.33758e-06	0.000753897	ubiquitin-conjugating enzyme E2B
ENSMUSG00000068335	Dok1	-2.25023	7.56487e-06	0.000766224	docking protein 1
ENSMUSG00000030884	Uqcrc2	-2.25471	1.77093e-05	0.00148535	ubiquinol cytochrome c reductase core protein 2
ENSMUSG00000036854	Hspb6	-2.25497	2.8206e-07	4.59058e-05	heat shock protein, alpha-crystallin-related, B6
ENSMUSG00000000127	Fer	-2.25933	5.391e-06	0.000574564	fer (fms/fps related) protein kinase
ENSMUSG00000071650	Ganab	-2.26653	9.42234e-06	0.000910762	alpha glucosidase 2 alpha neutral subunit
ENSMUSG00000086786	Gm15908	-2.26728	5.18823e-07	8.05389e-05	predicted gene 15908
ENSMUSG00000028641	P3h1	-2.27243	1.48036e-07	2.77388e-05	prolyl 3-hydroxylase 1
ENSMUSG00000035045	Zc3h12b	-2.27561	1.8653e-05	0.00153984	zinc finger CCCH-type containing 12B
ENSMUSG00000025150	Cbr2	-2.27799	1.38566e-05	0.00128294	carbonyl reductase 2
ENSMUSG00000039519	Cyp7b1	-2.27799	1.38566e-05	0.00128294	cytochrome P450, family 7, subfamily b, polypeptide 1
ENSMUSG00000038210	Hoxa11	-2.27799	1.38566e-05	0.00128294	homeobox A11
ENSMUSG00000042323	Pbrm1	-2.27799	1.38566e-05	0.00128294	polybromo 1
ENSMUSG00000115667	Gm10389	-2.27889	0.00139686	0.0431435	predicted gene 10389
ENSMUSG00000024376	Epb41l4a	-2.30731	1.01644e-05	0.000974249	erythrocyte membrane protein band 4.1 like 4a
ENSMUSG00000009551	6330409D20Rik	-2.30959	6.34894e-06	0.000661842	RIKEN cDNA 6330409D20 gene
ENSMUSG00000071528	Atp5md	-2.30959	6.34894e-06	0.000661842	ATP synthase membrane subunit DAPIT
ENSMUSG00000022546	Gpt	-2.30959	6.34894e-06	0.000661842	glutamic pyruvic transaminase, soluble
ENSMUSG00000027472	Pdrg1	-2.30959	6.34894e-06	0.000661842	p53 and DNA damage regulated 1
ENSMUSG00000066537	Vmn2r57	-2.30959	6.34894e-06	0.000661842	vomeronasal 2, receptor 57
ENSMUSG00000024050	Wiz	-2.30959	6.34894e-06	0.000661842	widely-interspaced zinc finger motifs
ENSMUSG00000068794	Col28a1	-2.31715	1.17015e-05	0.0011141	collagen, type XXVIII, alpha 1
ENSMUSG00000036446	Lum	-2.31715	1.17015e-05	0.0011141	lumican
ENSMUSG00000023915	Tnfrsf21	-2.31736	1.7984e-06	0.000222327	tumor necrosis factor receptor superfamily, member 21
ENSMUSG00000018750	Zbtb4	-2.31898	8.30479e-06	0.000809589	zinc finger and BTB domain containing 4
ENSMUSG00000008206	Cers4	-2.33589	1.41949e-06	0.000185136	ceramide synthase 4
ENSMUSG00000027208	Fgf7	-2.33589	1.41949e-06	0.000185136	fibroblast growth factor 7
ENSMUSG00000028692	Akr1a1	-2.34211	5.4836e-06	0.000582261	aldo-keto reductase family 1, member A1 (aldehyde reductase)
ENSMUSG00000114652	Gm41043	-2.34927	2.49911e-09	8.92275e-07	predicted gene, 41043
ENSMUSG00000023262	Acy1	-2.34962	3.90181e-06	0.000428644	aminoacylase 1
ENSMUSG00000109270	Gm10584	-2.34962	3.90181e-06	0.000428644	predicted gene 10584
ENSMUSG00000087088	Gm16638	-2.35084	2.778e-06	0.000311169	predicted gene, 16638
ENSMUSG00000025066	Sfr1	-2.35598	6.03416e-06	0.000639531	SWI5 dependent recombination repair 1
ENSMUSG00000041741	Pde3a	-2.37192	6.17181e-06	0.000651702	phosphodiesterase 3A, cGMP inhibited
ENSMUSG00000026615	Eprs	-2.37985	5.06348e-06	0.000545767	glutamyl-prolyl-tRNA synthetase
ENSMUSG00000029093	Sorcs2	-2.38934	1.50991e-06	0.000192346	sortilin-related VPS10 domain containing receptor 2
ENSMUSG00000071256	Zfp213	-2.39832	2.1134e-06	0.000249995	zinc finger protein 213
ENSMUSG00000021391	Cenpp	-2.40333	1.3646e-11	8.56638e-09	centromere protein P
ENSMUSG00000020424	Castor1	-2.40542	1.52864e-06	0.000192346	cytosolic arginine sensor for mTORC1 subunit 1
ENSMUSG00000030057	Cnbp	-2.40542	1.52864e-06	0.000192346	cellular nucleic acid binding protein
ENSMUSG00000027203	Dut	-2.40542	1.52864e-06	0.000192346	deoxyuridine triphosphatase
ENSMUSG00000021192	Golga5	-2.40542	1.52864e-06	0.000192346	golgi autoantigen, golgin subfamily a, 5
ENSMUSG00000039236	Isg20	-2.40542	1.52864e-06	0.000192346	interferon-stimulated protein
ENSMUSG00000050556	Kcnb1	-2.40542	1.52864e-06	0.000192346	potassium voltage gated channel, Shab-related subfamily, member 1
ENSMUSG00000001150	Mcm3ap	-2.40542	1.52864e-06	0.000192346	minichromosome maintenance complex component 3 associated protein
ENSMUSG00000017119	Nbr1	-2.40542	1.52864e-06	0.000192346	NBR1, autophagy cargo receptor
ENSMUSG00000056770	Setd3	-2.40542	1.52864e-06	0.000192346	SET domain containing 3
ENSMUSG00000030468	Siglecg	-2.40542	1.52864e-06	0.000192346	sialic acid binding Ig-like lectin G
ENSMUSG00000028277	Ube2j1	-2.40542	1.52864e-06	0.000192346	ubiquitin-conjugating enzyme E2J 1
ENSMUSG00000028608	Czib	-2.40595	1.9443e-06	0.000237838	CXXC motif containing zinc binding protein
ENSMUSG00000026494	Kif26b	-2.41604	1.14193e-06	0.000156813	kinesin family member 26B
ENSMUSG00000021662	Arhgef28	-2.41646	1.21807e-06	0.000166467	Rho guanine nucleotide exchange factor (GEF) 28
ENSMUSG00000049799	Lrrc19	-2.41646	1.21807e-06	0.000166467	leucine rich repeat containing 19
ENSMUSG00000041915	Ammecr1l	-2.41726	3.33436e-06	0.000370581	AMME chromosomal region gene 1-like
ENSMUSG00000037428	Vgf	-2.42201	7.46548e-10	2.94119e-07	VGF nerve growth factor inducible
ENSMUSG00000028597	Gpx7	-2.43932	8.44194e-07	0.000120263	glutathione peroxidase 7
ENSMUSG00000033684	Qsox1	-2.44447	2.4942e-06	0.000285539	quiescin Q6 sulfhydryl oxidase 1
ENSMUSG00000012609	Ttll5	-2.44536	1.18378e-10	5.93196e-08	tubulin tyrosine ligase-like family, member 5
ENSMUSG00000038290	Smg6	-2.45298	0.00229476	0.0634042	SMG6 nonsense mediated mRNA decay factor
ENSMUSG00000105644	Gm19739	-2.45791	1.2531e-06	0.000170847	predicted gene, 19739
ENSMUSG00000024759	Atl3	-2.4604	1.12943e-06	0.00015547	atlastin GTPase 3
ENSMUSG00000038543	BC028528	-2.46519	8.34535e-07	0.000119184	cDNA sequence BC028528
ENSMUSG00000018509	Cenpv	-2.46519	8.34535e-07	0.000119184	centromere protein V
ENSMUSG00000057335	Cep170	-2.46519	8.34535e-07	0.000119184	centrosomal protein 170
ENSMUSG00000030862	Cpxm2	-2.46519	8.34535e-07	0.000119184	carboxypeptidase X 2 (M14 family)
ENSMUSG00000019590	Cyb561	-2.46519	8.34535e-07	0.000119184	cytochrome b-561
ENSMUSG00000041075	Fzd7	-2.46519	8.34535e-07	0.000119184	frizzled class receptor 7
ENSMUSG00000073406	H2-Bl	-2.46519	8.34535e-07	0.000119184	histocompatibility 2, blastocyst
ENSMUSG00000031729	Ist1	-2.46519	8.34535e-07	0.000119184	increased sodium tolerance 1 homolog (yeast)
ENSMUSG00000028060	Khdc4	-2.46519	8.34535e-07	0.000119184	KH domain containing 4, pre-mRNA splicing factor
ENSMUSG00000020653	Klf11	-2.46519	8.34535e-07	0.000119184	Kruppel-like factor 11
ENSMUSG00000039883	Lrrc17	-2.46519	8.34535e-07	0.000119184	leucine rich repeat containing 17
ENSMUSG00000023947	Nfkbie	-2.46519	8.34535e-07	0.000119184	nuclear factor of kappa light polypeptide gene enhancer in B cells inhibitor, epsilon
ENSMUSG00000020230	Prmt2	-2.46519	8.34535e-07	0.000119184	protein arginine N-methyltransferase 2
ENSMUSG00000021135	Slc10a1	-2.46519	8.34535e-07	0.000119184	solute carrier family 10 (sodium/bile acid cotransporter family), member 1
ENSMUSG00000046694	Tent5b	-2.46519	8.34535e-07	0.000119184	terminal nucleotidyltransferase 5B
ENSMUSG00000054708	Ankrd24	-2.48033	8.79157e-07	0.000124314	ankyrin repeat domain 24
ENSMUSG00000039323	Igfbp2	-2.48088	1.63179e-06	0.000203978	insulin-like growth factor binding protein 2
ENSMUSG00000026078	Pdcl3	-2.49272	1.11098e-06	0.000153528	phosducin-like 3
ENSMUSG00000015709	Arnt2	-2.50953	2.24667e-08	5.78123e-06	aryl hydrocarbon receptor nuclear translocator 2
ENSMUSG00000009112	Bcl2l13	-2.52358	4.86736e-07	7.5884e-05	BCL2-like 13 (apoptosis facilitator)
ENSMUSG00000024073	Birc6	-2.52358	4.86736e-07	7.5884e-05	baculoviral IAP repeat-containing 6
ENSMUSG00000021559	Dapk1	-2.52358	4.86736e-07	7.5884e-05	death associated protein kinase 1
ENSMUSG00000086610	Gm15408	-2.52428	4.68452e-07	7.39249e-05	predicted gene 15408
ENSMUSG00000029375	Cxcl15	-2.52981	5.76513e-09	1.74253e-06	chemokine (C-X-C motif) ligand 15
ENSMUSG00000109238	Tex51	-2.53959	4.11874e-07	6.55396e-05	testis expressed 51
ENSMUSG00000049606	Zfp644	-2.53959	4.11874e-07	6.55396e-05	zinc finger protein 644
ENSMUSG00000039865	Slc44a3	-2.549	1.58245e-10	7.11803e-08	solute carrier family 44, member 3
ENSMUSG00000028600	Podn	-2.55681	3.80485e-07	6.13915e-05	podocan
ENSMUSG00000026577	Blzf1	-2.56077	2.08093e-07	3.53795e-05	basic leucine zipper nuclear factor 1
ENSMUSG00000079258	Calhm1	-2.56077	2.08093e-07	3.53795e-05	calcium homeostasis modulator 1
ENSMUSG00000053289	Ddx10	-2.56077	2.08093e-07	3.53795e-05	DEAD box helicase 10
ENSMUSG00000039497	Dse	-2.56077	2.08093e-07	3.53795e-05	dermatan sulfate epimerase
ENSMUSG00000079669	Gm17396	-2.56077	2.08093e-07	3.53795e-05	predicted gene, 17396
ENSMUSG00000066232	Ipo7	-2.56077	2.08093e-07	3.53795e-05	importin 7
ENSMUSG00000097571	Jpx	-2.56077	2.08093e-07	3.53795e-05	Jpx transcript, Xist activator (non-protein coding)
ENSMUSG00000042228	Lyn	-2.56077	2.08093e-07	3.53795e-05	LYN proto-oncogene, Src family tyrosine kinase
ENSMUSG00000018143	Mafk	-2.56077	2.08093e-07	3.53795e-05	v-maf musculoaponeurotic fibrosarcoma oncogene family, protein K (avian)
ENSMUSG00000028224	Nbn	-2.56077	2.08093e-07	3.53795e-05	nibrin
ENSMUSG00000020716	Nf1	-2.56077	2.08093e-07	3.53795e-05	neurofibromin 1
ENSMUSG00000031592	Pcm1	-2.56077	2.08093e-07	3.53795e-05	pericentriolar material 1
ENSMUSG00000020253	Ppm1m	-2.56077	2.08093e-07	3.53795e-05	protein phosphatase 1M
ENSMUSG00000052144	Ppp4r2	-2.56077	2.08093e-07	3.53795e-05	protein phosphatase 4, regulatory subunit 2
ENSMUSG00000015671	Psma2	-2.56077	2.08093e-07	3.53795e-05	proteasome subunit alpha 2
ENSMUSG00000039601	Rcan2	-2.56077	2.08093e-07	3.53795e-05	regulator of calcineurin 2
ENSMUSG00000057058	Skap1	-2.56077	2.08093e-07	3.53795e-05	src family associated phosphoprotein 1
ENSMUSG00000032122	Slc37a2	-2.56077	2.08093e-07	3.53795e-05	solute carrier family 37 (glycerol-3-phosphate transporter), member 2
ENSMUSG00000038578	Susd1	-2.56077	2.08093e-07	3.53795e-05	sushi domain containing 1
ENSMUSG00000002949	Timm44	-2.56077	2.08093e-07	3.53795e-05	translocase of inner mitochondrial membrane 44
ENSMUSG00000025496	Drd4	-2.57375	1.30902e-09	4.98527e-07	dopamine receptor D4
ENSMUSG00000030077	Chl1	-2.57527	1.49071e-07	2.77388e-05	cell adhesion molecule L1-like
ENSMUSG00000029379	Cxcl3	-2.57527	1.49071e-07	2.77388e-05	chemokine (C-X-C motif) ligand 3
ENSMUSG00000053769	Lysmd1	-2.57527	1.49071e-07	2.77388e-05	LysM, putative peptidoglycan-binding, domain containing 1
ENSMUSG00000029659	Medag	-2.57527	1.49071e-07	2.77388e-05	mesenteric estrogen dependent adipogenesis
ENSMUSG00000022009	Nufip1	-2.57527	1.49071e-07	2.77388e-05	nuclear FMR1 interacting protein 1
ENSMUSG00000039047	Pigk	-2.57527	1.49071e-07	2.77388e-05	phosphatidylinositol glycan anchor biosynthesis, class K
ENSMUSG00000028560	Usp1	-2.57527	1.49071e-07	2.77388e-05	ubiquitin specific peptidase 1
ENSMUSG00000034486	Gbx2	-2.5786	1.49726e-07	2.77703e-05	gastrulation brain homeobox 2
ENSMUSG00000020123	Avpr1a	-2.60442	3.02865e-10	1.26288e-07	arginine vasopressin receptor 1A
ENSMUSG00000116665	E130310I04Rik	-2.60453	0.000672606	0.0256326	RIKEN cDNA E130310I04 gene
ENSMUSG00000001436	Slc19a1	-2.61776	2.72836e-07	4.47875e-05	solute carrier family 19 (folate transporter), member 1
ENSMUSG00000001504	Irx2	-2.62489	1.33692e-07	2.58017e-05	Iroquois homeobox 2
ENSMUSG00000025955	Akr1cl	-2.65721	5.89003e-08	1.2416e-05	aldo-keto reductase family 1, member C-like
ENSMUSG00000032826	Ank2	-2.65721	5.89003e-08	1.2416e-05	ankyrin 2, brain
ENSMUSG00000021900	Btd	-2.65721	5.89003e-08	1.2416e-05	biotinidase
ENSMUSG00000038784	Cnot4	-2.65721	5.89003e-08	1.2416e-05	CCR4-NOT transcription complex, subunit 4
ENSMUSG00000042705	Commd10	-2.65721	5.89003e-08	1.2416e-05	COMM domain containing 10
ENSMUSG00000109776	Gm30400	-2.65721	5.89003e-08	1.2416e-05	predicted gene, 30400
ENSMUSG00000027709	Mccc1	-2.65721	5.89003e-08	1.2416e-05	methylcrotonoyl-Coenzyme A carboxylase 1 (alpha)
ENSMUSG00000084728	Mir1905	-2.65721	5.89003e-08	1.2416e-05	microRNA 1905
ENSMUSG00000029913	Prdm5	-2.65721	5.89003e-08	1.2416e-05	PR domain containing 5
ENSMUSG00000019775	Rgs17	-2.65721	5.89003e-08	1.2416e-05	regulator of G-protein signaling 17
ENSMUSG00000039221	Rpl22l1	-2.65721	5.89003e-08	1.2416e-05	ribosomal protein L22 like 1
ENSMUSG00000087679	Tmem250-ps	-2.65721	5.89003e-08	1.2416e-05	transmembrane protein 250, pseudogene
ENSMUSG00000097746	Gm6225	-2.67968	8.84081e-08	1.76588e-05	predicted gene 6225
ENSMUSG00000044876	Zfp444	-2.69051	6.25793e-08	1.3143e-05	zinc finger protein 444
ENSMUSG00000057143	Trim12c	-2.70394	6.99392e-08	1.45285e-05	tripartite motif-containing 12C
ENSMUSG00000030930	Chst15	-2.71275	4.41229e-08	1.02462e-05	carbohydrate sulfotransferase 15
ENSMUSG00000025728	Pigq	-2.71275	4.41229e-08	1.02462e-05	phosphatidylinositol glycan anchor biosynthesis, class Q
ENSMUSG00000020868	Xylt2	-2.71275	4.41229e-08	1.02462e-05	xylosyltransferase II
ENSMUSG00000007411	Mark3	-2.71321	1.87833e-08	4.87734e-06	MAP/microtubule affinity regulating kinase 3
ENSMUSG00000027287	Snap23	-2.71321	1.87833e-08	4.87734e-06	synaptosomal-associated protein 23
ENSMUSG00000033126	Ybey	-2.71321	1.87833e-08	4.87734e-06	ybeY metallopeptidase
ENSMUSG00000090256	Alms1-ps1	-2.71337	4.26514e-08	1.00268e-05	ALMS1, centrosome and basal body associated, pseudogene 1
ENSMUSG00000032285	Dnaja4	-2.71337	4.26514e-08	1.00268e-05	DnaJ heat shock protein family (Hsp40) member A4
ENSMUSG00000040865	Ino80d	-2.71476	2.55022e-08	6.50375e-06	INO80 complex subunit D
ENSMUSG00000022757	Tfg	-2.72691	9.81093e-08	1.95282e-05	Trk-fused gene
ENSMUSG00000060441	Trim5	-2.73022	1.79029e-07	3.27795e-05	tripartite motif-containing 5
ENSMUSG00000027750	Postn	-2.74904	6.23085e-19	1.69497e-15	periostin, osteoblast specific factor
ENSMUSG00000041577	Prelp	-2.74988	6.86274e-10	2.75586e-07	proline arginine-rich end leucine-rich repeat
ENSMUSG00000038305	Spats2l	-2.75803	3.43618e-08	8.353e-06	spermatogenesis associated, serine-rich 2-like
ENSMUSG00000027230	Creb3l1	-2.76282	6.91448e-08	1.44159e-05	cAMP responsive element binding protein 3-like 1
ENSMUSG00000021453	Gadd45g	-2.78619	1.23231e-10	6.12148e-08	growth arrest and DNA-damage-inducible 45 gamma
ENSMUSG00000073771	Btbd19	-2.79121	5.9735e-09	1.74996e-06	BTB (POZ) domain containing 19
ENSMUSG00000000197	Nalcn	-2.79121	5.9735e-09	1.74996e-06	sodium leak channel, non-selective
ENSMUSG00000036564	Ndrg4	-2.79121	5.9735e-09	1.74996e-06	N-myc downstream regulated gene 4
ENSMUSG00000027188	Pamr1	-2.79121	5.9735e-09	1.74996e-06	peptidase domain containing associated with muscle regeneration 1
ENSMUSG00000086446	Prkag2os1	-2.80894	5.68384e-09	1.7271e-06	protein kinase, AMP-activated, gamma 2 non-catalytic subunit, opposite strand 1
ENSMUSG00000044217	Aqp5	-2.81523	1.09039e-08	2.95211e-06	aquaporin 5
ENSMUSG00000096971	4930556M19Rik	-2.81588	4.38682e-09	1.3546e-06	RIKEN cDNA 4930556M19 gene
ENSMUSG00000055943	Emc7	-2.81588	4.38682e-09	1.3546e-06	ER membrane protein complex subunit 7
ENSMUSG00000097069	Gm16998	-2.81588	4.38682e-09	1.3546e-06	predicted gene, 16998
ENSMUSG00000020721	Helz	-2.81588	4.38682e-09	1.3546e-06	helicase with zinc finger domain
ENSMUSG00000040003	Magi2	-2.81588	4.38682e-09	1.3546e-06	membrane associated guanylate kinase, WW and PDZ domain containing 2
ENSMUSG00000024049	Myom1	-2.81588	4.38682e-09	1.3546e-06	myomesin 1
ENSMUSG00000002997	Prkar2b	-2.81588	4.38682e-09	1.3546e-06	protein kinase, cAMP dependent regulatory, type II beta
ENSMUSG00000002104	Rapsn	-2.81588	4.38682e-09	1.3546e-06	receptor-associated protein of the synapse
ENSMUSG00000036553	Sh3tc1	-2.81588	4.38682e-09	1.3546e-06	SH3 domain and tetratricopeptide repeats 1
ENSMUSG00000079020	Slc45a4	-2.81588	4.38682e-09	1.3546e-06	solute carrier family 45, member 4
ENSMUSG00000037343	Taf2	-2.81588	4.38682e-09	1.3546e-06	TATA-box binding protein associated factor 2
ENSMUSG00000033207	Mamdc2	-2.82834	3.07582e-09	1.05849e-06	MAM domain containing 2
ENSMUSG00000031696	Vps35	-2.82834	3.07582e-09	1.05849e-06	VPS35 retromer complex component
ENSMUSG00000029658	Wdr95	-2.83537	2.758e-08	6.97139e-06	WD40 repeat domain 95
ENSMUSG00000071748	Styx-ps	-2.85264	6.12666e-09	1.77661e-06	serine/threonine/tyrosine interacting protein, pseudogene
ENSMUSG00000114376	Gm18807	-2.8657	0.000342979	0.0163684	NLR family, pyrin domain containing 4B pseudogene
ENSMUSG00000052698	Tln2	-2.89239	1.31625e-08	3.51365e-06	talin 2
ENSMUSG00000035649	Zcchc7	-2.93497	6.94682e-10	2.75586e-07	zinc finger, CCHC domain containing 7
ENSMUSG00000028618	Tmem59	-2.93675	8.09793e-09	2.22405e-06	transmembrane protein 59
ENSMUSG00000097585	E230029C05Rik	-2.95157	3.09717e-09	1.05946e-06	RIKEN cDNA E230029C05 gene
ENSMUSG00000021681	Aggf1	-2.96331	2.98574e-10	1.25414e-07	angiogenic factor with G patch and FHA domains 1
ENSMUSG00000021830	Txndc16	-2.96331	2.98574e-10	1.25414e-07	thioredoxin domain containing 16
ENSMUSG00000027832	Ptx3	-2.98188	2.32846e-18	5.7833e-15	pentraxin related gene
ENSMUSG00000063929	Cyp4a32	-2.9888	8.57341e-10	3.30922e-07	cytochrome P450, family 4, subfamily a, polypeptide 32
ENSMUSG00000028715	Cyp4a14	-3.00148	2.45111e-09	8.80643e-07	cytochrome P450, family 4, subfamily a, polypeptide 14
ENSMUSG00000021253	Tgfb3	-3.00893	2.85673e-09	9.95083e-07	transforming growth factor, beta 3
ENSMUSG00000022894	Adamts5	-3.0285	2.09949e-13	2.0328e-10	a disintegrin-like and metallopeptidase (reprolysin type) with thrombospondin type 1 motif, 5 (aggrecanase-2)
ENSMUSG00000013629	Cad	-3.0464	7.21922e-11	3.68219e-08	carbamoyl-phosphate synthetase 2, aspartate transcarbamylase, and dihydroorotase
ENSMUSG00000070331	Qrich2	-3.0464	7.21922e-11	3.68219e-08	glutamine rich 2
ENSMUSG00000026956	Uap1l1	-3.0464	7.21922e-11	3.68219e-08	UDP-N-acteylglucosamine pyrophosphorylase 1-like 1
ENSMUSG00000034430	Zxdc	-3.0464	7.21922e-11	3.68219e-08	ZXD family zinc finger C
ENSMUSG00000027656	Ccn5	-3.05151	7.59983e-10	2.97362e-07	cellular communication network factor 5
ENSMUSG00000030790	Adm	-3.09002	6.92761e-06	0.00071954	adrenomedullin
ENSMUSG00000024146	Cript	-3.10272	2.22593e-11	1.27159e-08	cysteine-rich PDZ-binding protein
ENSMUSG00000019278	Dpep1	-3.10272	2.22593e-11	1.27159e-08	dipeptidase 1
ENSMUSG00000060261	Gtf2i	-3.10272	2.22593e-11	1.27159e-08	general transcription factor II I
ENSMUSG00000029328	Hnrnpdl	-3.10272	2.22593e-11	1.27159e-08	heterogeneous nuclear ribonucleoprotein D-like
ENSMUSG00000033149	Phldb2	-3.10272	2.22593e-11	1.27159e-08	pleckstrin homology like domain, family B, member 2
ENSMUSG00000031077	Fadd	-3.15717	9.8536e-12	6.39656e-09	Fas (TNFRSF6)-associated via death domain
ENSMUSG00000037552	Plekhg2	-3.15717	9.8536e-12	6.39656e-09	pleckstrin homology domain containing, family G (with RhoGef domain) member 2
ENSMUSG00000000743	Chmp1a	-3.1814	5.00386e-11	2.6967e-08	charged multivesicular body protein 1A
ENSMUSG00000026944	Abca2	-3.22036	2.40047e-12	1.80433e-09	ATP-binding cassette, sub-family A (ABC1), member 2
ENSMUSG00000023013	Aqp2	-3.22036	2.40047e-12	1.80433e-09	aquaporin 2
ENSMUSG00000037608	Bclaf1	-3.22036	2.40047e-12	1.80433e-09	BCL2-associated transcription factor 1
ENSMUSG00000022090	Pdlim2	-3.22036	2.40047e-12	1.80433e-09	PDZ and LIM domain 2
ENSMUSG00000084984	Far1os	-3.22105	2.19528e-12	1.74177e-09	fatty acyl CoA reductase 1, opposite strand
ENSMUSG00000031548	Sfrp1	-3.25108	2.81238e-13	2.67767e-10	secreted frizzled-related protein 1
ENSMUSG00000053862	Slc51b	-3.32167	2.89199e-13	2.70833e-10	solute carrier family 51, beta subunit
ENSMUSG00000005465	Il27ra	-3.38687	8.5009e-14	8.67183e-11	interleukin 27 receptor, alpha
ENSMUSG00000000402	Egfl6	-3.38725	1.29264e-12	1.0549e-09	EGF-like-domain, multiple 6
ENSMUSG00000097745	AI115009	-3.41336	1.04462e-05	0.000999576	expressed sequence AI115009
ENSMUSG00000044337	Ackr3	-3.47625	1.05914e-14	1.28733e-11	atypical chemokine receptor 3
ENSMUSG00000032243	Itga11	-3.52132	1.17163e-15	1.80893e-12	integrin alpha 11
ENSMUSG00000037185	Krt80	-3.66469	1.45948e-16	2.45219e-13	keratin 80
ENSMUSG00000100486	Gm4131	-3.66605	1.45118e-16	2.45219e-13	predicted gene 4131
ENSMUSG00000036856	Wnt4	-3.66744	8.65113e-15	1.09823e-11	wingless-type MMTV integration site family, member 4
ENSMUSG00000022337	Emc2	-3.67986	4.00492e-18	9.1514e-15	ER membrane protein complex subunit 2
ENSMUSG00000021790	Dydc1	-3.77039	1.27121e-15	1.91103e-12	DPY30 domain containing 1
ENSMUSG00000031538	Plat	-3.81662	3.88715e-18	9.1514e-15	plasminogen activator, tissue
ENSMUSG00000028195	Ccn1	-3.90861	4.63999e-17	8.83547e-14	cellular communication network factor 1
ENSMUSG00000104093	A330015K06Rik	-4.01027	9.65135e-18	2.04201e-14	RIKEN cDNA A330015K06 gene
ENSMUSG00000059742	Kcnh7	-4.07564	5.01835e-21	1.68634e-17	potassium voltage-gated channel, subfamily H (eag-related), member 7
ENSMUSG00000038756	Ttll6	-4.48577	5.57435e-26	3.53822e-22	tubulin tyrosine ligase-like family, member 6

## Sheet: Inflammation-associated genes
ENSEMBL	SYMBOL	logFC	P.Value	adj.P.Val	GENENAME
ENSMUSG00000029675	Eln	3.33837	2.67934e-14	3.0612e-11	elastin
ENSMUSG00000000901	Mmp11	2.8064	1.03019e-24	4.90421e-21	matrix metallopeptidase 11
ENSMUSG00000022971	Ifnar2	2.67552	8.00427e-09	2.20895e-06	interferon (alpha and beta) receptor 2
ENSMUSG00000061111	Mcrip1	2.28569	7.50556e-06	0.000761567	MAPK regulated corepressor interacting protein 1
ENSMUSG00000073889	Il11ra1	2.28342	9.93919e-06	0.000954263	interleukin 11 receptor, alpha chain 1
ENSMUSG00000028965	Tnfrsf9	2.01979	0.000101437	0.00585912	tumor necrosis factor receptor superfamily, member 9
ENSMUSG00000056749	Nfil3	1.98657	6.99795e-05	0.00425282	nuclear factor, interleukin 3, regulated
ENSMUSG00000017737	Mmp9	1.80012	0.000212315	0.010868	matrix metallopeptidase 9
ENSMUSG00000004371	Il11	1.71947	0.000807853	0.0287177	interleukin 11
ENSMUSG00000015966	Il17rb	1.71078	0.000958868	0.0323929	interleukin 17 receptor B
ENSMUSG00000001741	Il16	1.62944	6.02815e-05	0.00385626	interleukin 16
ENSMUSG00000074141	Il4i1	-1.11261	0.00182088	0.0539176	interleukin 4 induced 1
ENSMUSG00000030748	Il4ra	-1.54147	1.5226e-05	0.0013819	interleukin 4 receptor, alpha
ENSMUSG00000031750	Il34	-1.64338	0.000114313	0.00652372	interleukin 34
ENSMUSG00000021756	Il6st	-1.7184	5.66624e-05	0.00365296	interleukin 6 signal transducer
ENSMUSG00000026072	Il1r1	-1.82634	0.000450514	0.0206053	interleukin 1 receptor, type I
ENSMUSG00000021840	Mapk1ip1l	-2.17585	2.32645e-05	0.0017464	mitogen-activated protein kinase 1 interacting protein 1-like
ENSMUSG00000039236	Isg20	-2.40542	1.52864e-06	0.000192346	interferon-stimulated protein
ENSMUSG00000029375	Cxcl15	-2.52981	5.76513e-09	1.74253e-06	chemokine (C-X-C motif) ligand 15
ENSMUSG00000029379	Cxcl3	-2.57527	1.49071e-07	2.77388e-05	chemokine (C-X-C motif) ligand 3
ENSMUSG00000005465	Il27ra	-3.38687	8.5009e-14	8.67183e-11	interleukin 27 receptor, alpha
